# Supplementary material for: Genome-wide profiling of transfer RNAs and their role as novel prognostic markers for breast cancer
Source: Sci Rep. 2016 Sep 8;6:32843. doi: 10.1038/srep32843 (PMC5015097; doi:10.1038/srep32843)
Supplement: Supplementary Table S1 [file srep32843-s2.xls]

## Sheet: 1a.raw counts of all tRNAs_CC
Supplementary Table S1a: Raw counts of all the tRNAs profiled from normal breast and breast tumor tissues
Sample ID	Number of Alignments	Tissue	Batch	Subtype	chr1.trna137-Undet???	chr1.trna136-AsnGTT	chr1.trna135-AsnGTT	chr1.trna134-GluTTC	chr1.trna133-GlyCCC	chr1.trna132-ValCAC	chr1.trna131-GlyCCC	chr1.trna130-ValCAC	chr1.trna1-ValCAC	chr1.trna2-GlyCCC	chr1.trna3-ValCAC	chr1.trna4-GlyCCC	chr1.trna5-GluTTC	chr1.trna6-AsnGTT	chr1.trna7-AsnGTT	chr1.trna8-LysCTT	chr1.trna128-LysCTT	chr1.trna127-CysGCA	chr1.trna9-ArgTCT	chr1.trna125-AsnGTT	chr1.trna10-AsnGTT	chr1.trna124-AsnGTT	chr1.trna11-AsnGTT	chr1.trna123-AsnGTT	chr1.trna12-AsnGTT	chr1.trna122-AsnGTT	chr1.trna121-GlnCTG	chr1.trna120-GlnCTG	chr1.trna13-AsnGTT	chr1.trna119-LysCTT	chr1.trna118-HisGTG	chr1.trna117-GlyTCC	chr1.trna116-GluCTC	chr1.trna14-ArgCCT	chr1.trna15-GlnCTG	chr1.trna115-AsnGTT	chr1.trna114-GlnCTG	chr1.trna16-HisGTG	chr1.trna17-GluTTC	chr1.trna18-ArgCCT	chr1.trna19-GlnCTG	chr1.trna113-AsnGTT	chr1.trna20-AsnATT	chr1.trna112-GlnCTG	chr1.trna21-HisGTG
MT1253	619609	Normal	Batch III	Normal	0	0	0	2	214	0	1	0	1	2	0	670	6	0	0	0	2	0	6	0	0	0	0	0	0	0	0	0	0	35	5	3	34	1	6	0	0	12	0	2	3	0	0	1	12
MT1261	425905	Normal	Batch III	Normal	0	0	0	3	275	0	1	0	0	5	0	833	18	0	0	0	9	0	2	0	0	0	1	0	0	0	0	0	0	73	6	0	30	1	2	0	0	19	0	0	6	0	0	1	20
MT1273	252908	Normal	Batch III	Normal	0	0	0	3	196	0	1	0	0	0	0	557	17	0	0	0	5	0	3	0	0	0	0	0	0	0	0	0	0	36	3	0	28	0	3	0	0	8	0	0	3	0	0	2	11
MT1299	313675	Normal	Batch III	Normal	28	0	0	1	133	0	0	2	0	2	0	432	4	0	0	0	1	0	3	0	0	0	0	0	0	0	0	0	0	30	2	0	34	0	3	0	0	16	0	0	1	0	0	3	6
MT1345	276940	Normal	Batch III	Normal	0	0	1	1	51	0	0	0	0	0	0	147	5	0	1	0	0	0	1	0	0	0	0	0	0	0	0	0	0	7	0	1	15	0	1	0	0	5	0	0	1	0	0	2	4
MT1451	259072	Normal	Batch III	Normal	1	0	0	1	203	0	0	0	0	0	0	635	4	0	0	0	13	0	3	0	0	0	0	0	0	0	0	0	0	41	1	0	25	0	0	0	0	15	0	0	0	0	0	0	8
MT1491	548496	Normal	Batch III	Normal	3	0	0	5	1157	0	10	1	0	7	0	3242	12	0	0	0	33	0	14	0	0	0	0	0	0	0	0	0	0	260	14	1	74	2	6	0	0	46	0	3	9	0	0	1	41
MT1537	259316	Normal	Batch III	Normal	0	0	0	5	813	0	8	1	0	2	0	2263	20	0	1	0	11	0	4	0	0	0	0	0	0	0	0	0	0	180	10	1	56	4	0	0	0	26	0	3	3	0	0	1	31
MT4974_V04	462015	Normal	Batch III	Normal	29	1	0	1	108	0	3	1	0	0	0	386	5	0	1	0	2	0	15	0	0	0	0	0	0	0	0	0	0	14	4	5	31	1	14	0	0	19	0	0	13	1	0	11	13
MT5048_V02	585240	Normal	Batch III	Normal	0	0	0	1	139	0	3	0	0	2	0	405	2	1	1	0	0	1	16	0	0	0	0	0	0	0	0	0	0	12	1	2	17	0	7	0	0	6	0	0	6	0	0	2	4
MT5049_V02	252440	Normal	Batch III	Normal	0	0	0	1	35	0	0	0	0	0	0	111	4	0	0	0	1	0	2	0	0	0	0	0	0	0	0	0	0	6	2	0	6	0	3	0	0	8	0	0	1	0	0	0	5
BM01-13	341385	Tumor	Batch IV	Luminal A	1	15	0	4	162	0	11	0	0	1	0	345	8	0	51	0	5	0	159	0	0	0	4	0	0	0	1	0	0	183	29	5	27	0	17	0	0	51	0	0	16	0	0	6	37
BM01-15	550011	Tumor	Batch II	Luminal A	0	45	0	3	350	0	29	0	0	3	0	1038	15	1	163	0	3	1	698	1	0	0	6	0	2	0	0	0	0	335	10	1	45	0	4	0	0	17	0	0	11	0	0	8	12
BM01-27	1019169	Tumor	Batch III	TNBC	181	78	1	12	582	0	26	2	0	10	0	1592	28	0	191	1	15	2	945	0	1	1	16	1	2	1	0	0	0	835	33	16	63	0	37	1	0	116	0	1	33	1	2	10	116
BM01-29	482609	Tumor	Batch IV	Luminal A	0	14	0	4	263	0	14	0	0	2	0	780	4	0	61	0	1	0	231	0	0	0	2	0	1	0	0	0	0	101	11	12	33	0	13	0	0	23	0	2	5	0	0	0	36
BM01-34	250446	Tumor	Batch IV	Luminal A	0	12	0	7	180	0	11	1	1	3	0	532	8	1	40	1	3	2	138	0	0	0	4	0	0	0	0	0	0	156	15	5	43	0	7	1	0	47	0	0	7	1	0	4	41
BM01-5	860026	Tumor	Batch II	Luminal A	0	90	0	11	1154	0	55	0	0	15	0	3314	30	1	282	2	7	3	1306	0	0	0	21	0	2	1	0	0	0	919	37	8	82	1	18	1	0	90	0	1	20	0	1	2	95
C1010	814596	Tumor	Batch IV	TNBC	0	62	0	15	375	0	20	3	1	11	0	1012	20	0	171	1	8	4	1078	0	0	0	12	0	3	1	0	0	0	797	71	10	125	0	31	0	0	168	0	0	30	1	0	13	197
C108	537362	Tumor	Batch II	Luminal A	3	83	1	26	1386	0	175	4	0	55	1	3687	37	0	256	1	22	1	4440	0	0	1	23	1	14	1	1	2	0	770	44	5	110	6	10	1	0	137	0	4	19	2	2	4	155
C131	1784783	Tumor	Batch III	TNBC	5	159	1	31	4049	0	463	26	4	190	2	11194	42	2	433	0	79	2	3359	0	4	3	29	0	14	0	1	1	0	1921	150	38	210	13	82	1	0	409	0	8	81	2	2	34	393
C135	842422	Tumor	Batch III	Luminal A	6	115	0	65	1379	1	120	7	1	57	0	3857	41	3	279	1	50	3	1917	0	1	0	21	0	6	0	1	1	0	1113	99	49	179	5	33	0	0	241	0	2	31	0	3	15	233
C139	574605	Tumor	Batch III	Luminal A	1	43	0	3	467	0	48	2	0	8	0	1320	19	0	137	0	9	2	856	0	2	0	10	0	0	0	0	1	0	834	28	12	62	0	20	0	0	54	0	0	18	2	2	8	70
C140	453939	Tumor	Batch III	Luminal A	2	133	1	13	871	0	117	1	0	25	0	2571	28	2	379	1	25	2	2722	0	3	0	22	2	7	0	0	0	0	897	71	10	87	0	28	1	0	209	0	1	19	0	1	11	209
C152	484214	Tumor	Batch III	Luminal A	0	38	0	15	435	0	70	6	1	11	0	1209	15	2	93	2	20	2	734	0	0	0	14	0	3	0	0	1	0	524	21	10	53	1	13	1	0	92	0	0	13	0	0	6	71
C165	709188	Tumor	Batch III	Luminal A	3	40	1	9	1047	0	139	6	1	19	0	2827	23	1	114	0	22	0	610	0	1	0	9	0	0	0	1	1	0	673	34	18	56	1	21	1	0	75	0	0	26	1	0	9	85
C166	714849	Tumor	Batch II	Luminal A	1	41	0	5	735	0	53	1	0	10	0	2035	7	2	156	0	8	0	1312	0	1	0	15	0	0	0	0	0	0	514	23	7	61	1	17	1	0	48	0	1	15	0	1	10	40
C18	792755	Tumor	Batch III	Luminal A	4	161	0	43	1759	1	224	12	1	71	1	5257	50	2	420	0	64	2	2243	0	1	0	39	0	9	0	0	0	1	1232	106	22	147	3	51	1	0	254	1	4	39	3	4	20	249
C197	1257834	Tumor	Batch IV	Luminal B HER2+	392	113	0	45	1689	0	145	3	3	69	0	4766	141	0	355	0	58	4	1343	0	0	2	28	2	2	0	0	0	0	1041	183	49	376	2	54	1	0	437	0	1	65	1	0	31	416
C201	1541780	Tumor	Batch III	TNBC	7	102	0	20	3311	0	497	29	2	157	5	9592	39	1	222	0	68	1	1458	0	1	5	40	0	6	2	1	3	0	1381	96	28	234	5	53	0	0	222	0	5	45	3	1	12	203
C203	616605	Tumor	Batch IV	Luminal A	0	13	0	3	1527	0	96	6	1	32	0	4162	9	0	39	0	5	0	148	0	0	0	4	0	0	0	0	0	0	145	27	5	66	1	8	0	0	43	0	0	7	0	0	2	45
C204	508917	Tumor	Batch III	Luminal A	168	54	0	25	2480	1	245	5	2	75	0	7141	21	0	169	1	24	4	1219	1	1	0	17	0	5	0	2	0	0	809	66	25	120	4	9	0	1	202	1	0	11	1	1	2	219
C22	496338	Tumor	Batch II	Luminal A	0	38	1	20	526	0	71	3	0	13	1	1412	21	3	154	0	11	1	1385	0	1	0	11	1	2	0	2	1	0	1088	29	10	148	3	17	0	0	76	0	0	22	1	0	1	79
C225	1260473	Tumor	Batch IV	Luminal A	0	114	0	24	1165	0	88	5	3	26	0	3452	44	2	379	1	31	5	1958	0	2	0	31	0	9	1	0	2	0	931	86	29	205	0	54	3	0	265	0	0	51	2	1	22	226
C229	1732907	Tumor	Batch I	TNBC	0	45	0	29	2064	1	175	4	1	27	1	5585	63	0	141	0	40	3	1198	0	0	0	18	0	6	1	0	0	0	1056	103	18	176	1	22	1	0	398	0	1	28	1	0	3	327
C23	922050	Tumor	Batch III	Luminal A	2	124	0	29	1180	0	91	3	1	16	0	3257	34	0	361	0	30	0	3070	0	2	1	38	1	7	0	0	1	0	1406	94	23	128	1	20	1	0	263	0	1	27	1	3	8	258
C234	778158	Tumor	Batch III	Luminal A	2	166	0	13	1724	0	156	3	2	43	0	4873	36	1	403	1	31	3	3025	0	0	1	22	3	8	2	1	1	0	1705	70	14	111	3	19	3	0	226	0	1	33	1	4	9	229
C249	769457	Tumor	Batch II	Luminal A	70	60	0	11	437	0	40	0	0	11	1	1389	20	1	220	0	5	0	1601	0	0	1	12	1	1	0	1	0	0	1142	22	6	61	1	13	1	0	52	0	0	18	0	1	5	58
C250	511146	Tumor	Batch III	Luminal A	2	39	0	10	340	1	26	0	0	3	0	942	13	1	131	1	4	0	929	0	0	1	9	0	1	0	0	1	0	641	17	6	41	2	13	0	0	38	0	0	24	0	1	3	47
C257	1103360	Tumor	Batch III	Luminal A	1	51	1	13	751	0	65	0	2	13	0	2204	22	0	172	0	19	2	2028	0	0	1	21	2	8	0	0	1	0	1027	41	10	71	0	25	2	0	104	1	2	20	2	2	8	102
C258	1366470	Tumor	Batch I	TNBC	0	65	0	23	843	1	299	8	0	38	0	2493	51	0	215	2	35	1	2706	0	0	0	15	0	4	0	2	2	0	1014	53	20	172	0	34	1	0	149	0	1	38	1	0	20	130
C268	1510039	Tumor	Batch I	TNBC	0	29	0	12	363	1	49	2	1	2	2	969	45	1	86	1	10	1	946	0	1	1	4	1	1	0	0	1	0	1133	37	10	148	0	28	0	0	108	0	0	18	0	0	11	92
C280	1112356	Tumor	Batch IV	Luminal B HER2+	1	218	0	46	550	0	59	5	0	12	0	1674	40	0	695	2	41	3	4250	0	0	0	46	1	14	0	2	3	0	1332	241	59	236	0	73	1	1	707	0	1	79	2	0	29	684
C287	1502573	Tumor	Batch I	TNBC	0	39	1	21	670	1	80	2	1	13	0	1859	60	0	116	0	13	0	929	0	0	0	7	0	4	0	1	2	0	1199	41	30	194	0	25	0	0	97	1	1	27	0	1	12	119
C288	1361596	Tumor	Batch I	TNBC	0	31	0	14	3016	0	268	10	1	60	2	8771	38	0	88	4	24	3	1243	0	2	0	10	1	0	0	1	0	0	1522	54	7	148	4	25	0	0	129	0	4	30	2	0	7	108
C304	1122444	Tumor	Batch I	TNBC	1	12	0	3	2054	0	122	8	1	32	0	6172	26	0	42	1	17	1	749	0	1	0	2	0	0	0	0	1	0	931	15	8	130	1	10	0	0	45	0	4	6	1	0	4	43
C306	713804	Tumor	Batch II	Luminal B	339	134	0	12	1872	0	206	10	0	63	2	5428	27	0	446	0	10	3	2508	0	2	1	28	0	18	0	1	2	0	1052	81	9	118	4	22	2	0	238	0	5	15	1	1	8	229
C336	725691	Tumor	Batch II	Luminal A	0	68	0	4	656	0	38	3	0	11	1	1842	21	1	201	0	7	0	866	0	1	0	15	0	6	0	0	0	0	572	23	5	56	1	11	1	0	82	0	0	23	1	0	6	96
C340	1155195	Tumor	Batch III	Luminal A	6	72	1	22	2472	0	407	14	3	75	1	6805	30	2	205	1	55	3	1677	0	1	0	20	0	8	0	0	2	0	1185	128	27	173	3	49	1	0	453	0	6	52	1	0	18	388
C342	656324	Tumor	Batch III	Luminal A	1	54	1	9	444	1	39	1	0	4	1	1339	19	0	168	0	11	0	1156	0	1	0	17	0	1	0	0	0	0	692	32	8	59	0	16	0	0	111	0	0	16	1	0	5	99
C363	1697635	Tumor	Batch III	TNBC	2	138	3	32	1305	1	216	13	7	32	2	3840	57	0	408	0	34	3	2115	0	2	3	56	1	11	2	4	6	0	1817	119	35	222	1	79	4	0	358	0	4	78	3	2	42	355
C389	595167	Tumor	Batch III	Luminal A	3	65	0	10	928	0	50	3	0	11	0	2825	14	0	216	0	16	0	1897	0	0	0	10	0	2	0	1	0	0	1134	34	9	54	1	21	1	0	98	0	0	11	1	0	3	91
C440	603298	Tumor	Batch III	Luminal A	1	74	0	14	620	0	59	1	0	18	0	1849	34	0	219	2	14	0	774	0	2	1	13	1	3	1	2	2	0	912	41	16	69	0	25	0	0	118	0	2	18	0	2	8	101
C451	1009442	Tumor	Batch III	TNBC	7	169	2	30	1580	2	180	13	1	91	2	4477	66	1	413	1	47	1	2159	0	1	0	44	1	4	2	3	0	1	1148	108	27	190	1	84	2	0	325	0	4	77	2	4	42	347
C49	609487	Tumor	Batch II	Luminal A	0	22	0	10	3067	0	336	6	0	28	0	8424	12	1	82	0	9	0	906	0	0	0	9	0	4	0	0	0	0	690	21	6	100	5	9	1	0	77	0	5	11	2	0	2	72
C494	544838	Tumor	Batch III	Luminal A	2	51	0	9	518	0	56	4	1	11	0	1574	21	1	147	1	16	1	852	0	0	0	17	0	1	0	2	1	1	705	30	6	58	2	19	0	0	79	0	3	28	1	0	10	73
C521	1148483	Tumor	Batch IV	Luminal A	1	17	0	14	565	0	36	3	0	36	0	1572	32	0	46	3	22	1	172	0	0	0	1	0	1	1	2	1	0	187	65	13	115	0	74	0	0	245	0	1	50	1	1	17	213
C533	1223816	Tumor	Batch IV	Luminal B HER2+	2	148	1	42	1156	0	174	6	5	65	0	3152	51	0	409	1	35	3	1690	0	2	0	57	0	16	0	3	2	0	694	113	35	413	1	49	4	0	373	0	1	50	0	0	22	377
C537	1761999	Tumor	Batch IV	Luminal A	3	97	0	29	1057	0	160	11	4	43	3	2937	55	1	287	7	33	1	1204	0	0	0	59	0	15	0	1	5	0	1181	113	37	383	0	94	2	0	295	0	0	93	0	0	40	312
C56	906116	Tumor	Batch III	Luminal A	2	114	2	23	1566	0	154	6	1	53	0	4454	47	1	249	0	27	0	996	1	1	2	17	1	5	0	1	1	1	1211	43	16	147	1	26	2	0	170	1	6	32	1	1	13	145
C586	1188179	Tumor	Batch III	TNBC	4	78	0	12	1973	0	212	13	0	75	0	5509	21	1	251	0	47	3	2494	0	0	0	26	1	4	1	2	3	0	982	184	36	155	2	19	1	0	503	1	4	34	1	0	12	504
C60	1098323	Tumor	Batch IV	Luminal A	0	59	0	16	2733	1	292	8	3	110	0	8094	21	0	185	1	34	0	1375	0	0	0	22	0	4	0	0	0	0	656	68	17	226	5	36	0	0	175	0	2	33	0	0	16	163
C702	1184199	Tumor	Batch III	Luminal A	8	91	1	68	1851	0	204	6	1	68	0	5182	52	0	309	0	29	3	2418	0	1	0	29	0	10	1	1	1	0	882	90	63	196	4	25	1	0	304	0	2	37	0	1	14	308
C704	285737	Tumor	Batch III	Luminal A	1	32	0	5	168	0	6	1	0	7	0	483	10	0	93	0	10	2	384	0	0	1	3	1	2	1	0	1	0	477	17	4	25	1	12	0	0	43	0	0	22	0	0	4	32
C75	1416619	Tumor	Batch I	TNBC	0	89	0	12	1184	1	115	0	0	19	0	3233	28	0	286	0	22	0	2519	1	0	1	20	3	7	0	0	1	0	1958	55	16	169	1	27	1	0	135	0	2	26	1	0	7	143
C81	882129	Tumor	Batch III	Luminal A	5	127	0	33	1309	0	91	2	0	45	0	3922	49	1	446	0	34	9	2309	0	4	2	42	3	5	1	2	1	0	1005	137	23	106	2	32	3	1	304	0	3	41	2	3	11	331
CT74	278408	Tumor	Batch IV	TNBC	0	9	0	3	512	0	31	5	0	17	0	1318	3	0	28	0	13	1	197	0	0	0	4	0	0	0	2	0	0	225	16	3	44	0	8	0	0	47	0	0	1	0	0	3	49
GT07	1222576	Tumor	Batch III	Luminal A	2	66	0	38	3650	0	463	13	2	124	0	10708	57	0	166	0	46	2	958	0	1	2	20	1	3	0	2	5	0	1988	109	12	172	4	19	1	0	297	1	5	16	1	0	7	285
GT141	444669	Tumor	Batch IV	TNBC	0	61	0	11	408	0	19	4	0	10	0	1105	9	1	148	0	8	0	681	0	0	0	7	0	1	0	0	0	0	252	45	6	62	1	17	1	0	100	0	0	9	0	0	2	97
GT226	570663	Tumor	Batch IV	Luminal B HER2+	1	46	0	3	614	1	46	1	1	32	1	1665	9	1	98	0	7	1	479	0	0	0	7	0	2	0	0	0	0	286	43	10	67	0	15	0	1	128	0	0	8	1	1	3	116
GT74	736228	Tumor	Batch II	Luminal A	1	114	0	4	1115	0	89	0	0	24	0	3268	18	1	433	0	28	0	1581	0	0	0	20	0	8	1	0	0	1	761	9	1	75	0	24	2	0	42	2	0	19	0	0	2	34
GT91	747892	Tumor	Batch IV	TNBC	1	81	0	5	416	0	35	3	1	20	1	1129	17	0	198	0	31	0	748	0	0	0	25	0	6	0	3	2	0	960	157	15	140	0	30	0	0	396	0	0	18	0	0	17	399
GT93	567925	Tumor	Batch IV	Luminal B HER2+	0	63	0	7	568	0	31	2	0	9	0	1528	14	1	185	1	9	0	690	0	0	0	11	0	1	0	0	0	0	287	37	7	80	0	9	0	0	110	0	0	16	0	0	1	125
MT1023	386016	Tumor	Batch IV	TNBC	0	22	0	7	1774	0	127	3	1	42	0	4864	20	0	55	0	10	0	350	0	0	0	4	0	1	0	1	0	0	445	63	10	195	1	16	0	0	128	0	0	9	0	0	3	150
MT1029	479812	Tumor	Batch IV	TNBC	0	43	0	11	457	0	36	2	1	13	0	1297	12	0	97	0	9	0	834	0	0	0	6	0	1	0	0	0	0	328	53	5	88	0	13	0	0	164	0	0	6	0	0	1	124
MT111	253110	Tumor	Batch IV	TNBC	0	14	0	3	211	0	17	1	0	3	0	650	5	0	34	0	1	1	172	0	0	0	3	0	0	0	0	0	0	116	22	2	28	0	4	0	0	43	0	0	3	0	0	0	39
MT1118	838067	Tumor	Batch III	TNBC	0	53	0	9	647	0	46	2	0	10	1	2024	14	2	194	1	7	0	886	0	0	0	17	0	0	0	1	0	0	927	24	20	58	0	28	1	0	72	1	1	23	0	0	12	51
MT1213	505524	Tumor	Batch IV	Luminal A	1	25	0	7	279	0	14	1	1	6	0	770	14	1	77	0	6	1	301	0	0	0	2	0	1	0	0	0	0	323	46	10	53	0	13	0	0	111	0	0	14	0	0	10	117
MT1230	377142	Tumor	Batch IV	Luminal B HER2+	0	14	0	10	156	0	8	0	0	5	0	467	9	0	72	0	2	0	277	0	1	0	4	0	0	0	0	0	0	187	17	4	40	0	6	0	0	49	0	0	1	0	0	2	46
MT1266	1077693	Tumor	Batch III	TNBC	2	92	0	18	629	0	45	2	1	18	1	1961	18	2	167	0	11	1	1511	0	1	0	24	1	3	0	0	0	0	994	28	22	71	1	30	2	0	63	0	1	28	2	2	19	70
MT1275	1056656	Tumor	Batch IV	Luminal A	0	79	0	12	470	0	39	0	1	13	0	1317	29	0	227	0	7	1	1363	0	0	1	13	0	2	0	1	1	0	916	45	20	123	0	20	0	0	104	1	0	31	0	1	13	129
MT1310	823832	Tumor	Batch IV	Luminal B HER2+	0	79	0	14	1324	0	71	3	1	26	0	3866	33	0	242	0	17	2	856	0	1	0	10	0	1	0	1	0	0	1008	63	16	195	0	11	0	0	162	0	0	13	1	0	6	158
MT1315	1080177	Tumor	Batch IV	Luminal B HER2+	0	141	1	10	1360	0	119	9	8	65	1	3966	12	1	257	0	34	3	2183	0	0	0	26	0	11	2	0	1	1	868	146	10	109	0	21	1	1	400	0	1	24	0	0	9	414
MT1337	1492840	Tumor	Batch III	TNBC	0	85	1	4	702	0	46	5	2	25	0	2079	11	1	212	0	23	1	1221	0	1	1	20	0	5	0	1	3	0	927	33	10	63	2	43	2	0	72	0	1	27	0	0	6	62
MT1386	652815	Tumor	Batch III	TNBC	1	59	0	6	583	0	32	1	0	12	0	1698	12	0	175	0	11	1	734	0	1	0	7	0	2	0	0	0	0	562	16	5	33	0	10	1	0	54	1	0	15	0	1	9	27
MT1584	1239139	Tumor	Batch IV	TNBC	0	50	0	4	331	0	17	0	0	8	0	850	7	0	138	0	10	0	823	1	0	0	11	0	1	0	3	1	0	421	26	5	74	0	22	0	0	67	0	0	24	0	0	7	58
MT1643	839938	Tumor	Batch IV	Luminal A	1	91	0	19	1131	0	86	5	2	48	0	3216	33	0	188	1	17	2	1019	0	0	0	16	0	2	0	0	0	1	524	52	15	144	0	21	0	0	117	0	0	23	0	0	13	103
MT174	633367	Tumor	Batch III	Luminal A	0	39	0	7	678	0	56	0	0	16	0	1931	16	0	125	0	9	1	1117	0	0	0	14	0	2	0	0	0	0	1072	14	11	41	1	16	0	0	54	0	0	20	1	2	8	55
MT1794	578834	Tumor	Batch IV	TNBC	0	28	0	42	1251	0	67	5	1	48	1	3476	57	0	85	1	37	0	560	0	0	0	1	0	0	0	0	1	0	665	352	19	321	0	46	0	0	806	0	1	37	0	2	13	824
MT1847	707617	Tumor	Batch IV	Luminal A	0	9	0	1	694	0	42	0	0	23	0	1978	4	1	40	0	7	3	199	0	0	0	1	0	1	0	0	0	0	155	38	9	53	2	16	0	0	73	0	1	15	0	0	2	94
MT196	1001708	Tumor	Batch II	Luminal A	93	38	0	1	337	0	24	1	0	9	0	916	10	1	123	0	6	0	1033	0	0	1	5	0	0	1	0	0	0	1296	27	6	50	0	17	0	0	50	0	2	15	1	1	5	45
MT219	353645	Tumor	Batch IV	Luminal A	0	12	0	3	391	0	32	0	1	8	0	1099	9	0	42	0	1	0	187	0	0	0	3	0	0	0	1	0	0	71	18	4	33	0	7	0	0	38	0	0	7	0	0	5	37
MT237	609808	Tumor	Batch III	Luminal A	3	40	0	6	281	0	21	3	3	13	0	878	24	0	137	0	2	0	788	0	0	1	9	0	1	0	0	0	0	776	15	5	43	0	22	0	0	42	0	0	16	0	2	9	43
MT2385	1253990	Tumor	Batch IV	Luminal A	0	87	0	10	3674	0	164	4	0	91	1	9807	42	0	278	0	33	0	852	0	0	0	19	0	0	0	0	0	0	1183	37	18	237	1	9	0	0	107	0	2	12	1	0	1	137
MT265	616061	Tumor	Batch II	Luminal A	0	15	0	5	609	0	30	0	0	11	0	1696	10	0	66	1	12	0	566	0	0	0	3	0	1	0	0	0	0	362	17	4	45	0	10	0	0	25	0	1	12	0	0	5	37
MT269	790772	Tumor	Batch IV	Luminal A	1	54	0	16	2326	0	95	0	4	35	0	6267	34	2	178	0	26	0	389	0	1	0	7	0	3	1	0	0	0	797	77	27	226	0	26	0	0	177	0	1	28	0	0	8	208
MT290	596098	Tumor	Batch II	Luminal A	1	47	1	10	821	0	56	1	0	14	0	2481	22	1	128	0	3	0	907	0	0	1	6	0	0	0	1	0	0	1045	7	6	71	1	11	0	0	34	0	0	11	0	1	3	39
MT350	611804	Tumor	Batch IV	Luminal B HER2+	0	113	0	12	1684	0	89	0	3	24	1	4723	17	2	352	0	10	1	782	0	0	1	13	0	8	0	0	1	0	381	32	12	150	0	14	0	0	80	0	0	9	0	0	5	91
MT359	649049	Tumor	Batch IV	Luminal A	0	47	0	5	393	0	18	0	0	3	0	1231	10	0	115	0	4	0	536	0	0	0	5	0	0	0	0	0	0	225	22	3	53	0	5	0	0	45	0	0	6	0	0	5	41
MT450	608570	Tumor	Batch IV	TNBC	1	45	0	14	1165	0	97	4	1	20	0	3311	25	0	148	0	14	1	601	0	0	1	10	0	2	0	0	0	0	575	34	14	119	2	12	0	0	106	0	0	16	0	0	4	106
MT469	146835	Tumor	Batch IV	Luminal A	0	22	0	0	112	0	4	0	1	4	0	366	4	0	88	0	0	0	244	0	0	0	2	0	0	0	0	0	0	93	3	7	21	0	11	0	0	6	0	0	4	0	0	4	6
MT518	595605	Tumor	Batch IV	Luminal A	0	31	0	5	312	0	13	0	0	3	0	886	3	0	94	1	6	0	585	0	0	0	3	0	1	0	0	0	0	355	15	8	59	0	10	0	0	60	0	0	6	0	0	5	48
MT53	763780	Tumor	Batch II	Luminal A	1	37	0	0	1405	0	78	0	0	7	0	3897	6	0	127	2	4	0	1459	0	0	0	1	0	0	0	0	0	0	461	9	4	39	2	9	0	0	30	0	3	9	0	0	4	30
MT578	898449	Tumor	Batch IV	TNBC	0	52	0	14	3840	0	259	14	10	73	1	10880	16	1	143	2	28	1	911	0	0	0	10	0	1	0	0	0	0	967	64	11	281	2	7	0	0	189	0	1	20	0	0	11	186
MT658	512015	Tumor	Batch IV	Luminal A	0	7	0	4	1680	0	65	5	4	21	0	4865	13	0	34	0	9	2	254	0	0	0	1	0	0	0	0	0	0	369	47	6	124	1	8	0	0	135	0	0	11	0	0	4	142
MT689	278091	Tumor	Batch IV	Luminal A	60	20	0	3	236	0	14	1	0	6	0	645	4	0	68	0	0	0	272	0	0	0	3	0	1	0	0	1	0	136	14	0	36	1	6	0	0	31	0	0	9	0	0	3	29
MT75	719519	Tumor	Batch II	Luminal B	0	34	0	5	863	0	58	2	0	10	0	2535	14	0	103	2	6	0	1044	0	0	0	4	0	2	0	0	0	1	492	23	4	60	0	23	0	0	51	0	2	11	0	0	6	50
MT750	414845	Tumor	Batch IV	Luminal A	0	7	0	2	92	0	9	0	0	4	0	256	5	0	17	0	0	0	177	0	0	0	2	0	0	0	0	0	0	92	9	5	16	0	3	0	0	15	0	0	2	0	0	1	13
MT77	1142600	Tumor	Batch II	Luminal A	0	67	0	8	402	0	42	1	1	8	1	1001	25	0	213	0	4	0	1726	0	1	2	13	2	4	0	0	2	0	1303	31	8	89	0	16	1	0	73	0	1	22	0	1	9	77
MT79	399700	Tumor	Batch IV	Luminal A	1	25	0	2	1503	0	116	0	3	27	0	4322	8	0	69	1	5	0	177	0	0	0	5	0	0	0	1	0	0	299	39	2	127	1	5	0	0	100	0	0	12	0	0	2	103
MT813	358157	Tumor	Batch IV	Luminal A	0	12	0	4	576	0	36	0	1	12	0	1701	7	0	41	0	4	2	301	0	1	0	2	0	0	0	0	0	0	234	19	3	88	0	6	0	0	43	0	1	6	0	0	1	42
MT895	482470	Tumor	Batch IV	Luminal A	1	25	0	9	407	0	29	1	0	5	0	1098	20	0	79	0	11	1	335	0	0	1	4	0	2	0	0	1	0	270	47	8	70	1	12	1	0	87	0	0	15	0	0	7	99
MT979	322166	Tumor	Batch IV	Luminal B HER2+	0	21	0	2	194	0	5	1	0	2	0	544	7	0	68	0	5	0	329	0	0	1	2	0	1	0	0	1	0	235	32	8	54	0	6	0	0	103	0	0	9	0	0	7	83
MT990	259240	Tumor	Batch IV	Luminal A	1	20	0	5	261	0	19	1	2	9	0	676	4	0	37	0	5	0	286	0	0	0	5	0	0	0	1	1	0	178	29	5	57	2	14	0	0	75	0	0	13	2	0	4	92
[truncated: 206 more columns]

## Sheet: 1b.RPKM counts all tRNAs_CC
Supplementary Table S1b: Batch effects adjusted normalized counts of all the tRNAs profiled from normal breast and breast tumor tissues
Sample ID	Number of Alignments	Tissue	Batch	Subtype	chr1.trna137-Undet???	chr1.trna136-AsnGTT	chr1.trna135-AsnGTT	chr1.trna134-GluTTC	chr1.trna133-GlyCCC	chr1.trna132-ValCAC	chr1.trna131-GlyCCC	chr1.trna130-ValCAC	chr1.trna1-ValCAC	chr1.trna2-GlyCCC	chr1.trna3-ValCAC	chr1.trna4-GlyCCC	chr1.trna5-GluTTC	chr1.trna6-AsnGTT	chr1.trna7-AsnGTT	chr1.trna8-LysCTT	chr1.trna128-LysCTT	chr1.trna127-CysGCA	chr1.trna9-ArgTCT	chr1.trna125-AsnGTT	chr1.trna10-AsnGTT	chr1.trna124-AsnGTT	chr1.trna11-AsnGTT	chr1.trna123-AsnGTT	chr1.trna12-AsnGTT	chr1.trna122-AsnGTT	chr1.trna121-GlnCTG	chr1.trna120-GlnCTG	chr1.trna13-AsnGTT	chr1.trna119-LysCTT	chr1.trna118-HisGTG	chr1.trna117-GlyTCC	chr1.trna116-GluCTC	chr1.trna14-ArgCCT	chr1.trna15-GlnCTG	chr1.trna115-AsnGTT	chr1.trna114-GlnCTG	chr1.trna16-HisGTG	chr1.trna17-GluTTC	chr1.trna18-ArgCCT	chr1.trna19-GlnCTG	chr1.trna113-AsnGTT	chr1.trna20-AsnATT	chr1.trna112-GlnCTG	chr1.trna21-HisGTG
MT1253	619609	Normal	Batch III	Normal	-3.07687	-412.981	-3.2677	-54.6801	3602.2	-1.42418	-371.832	-27.2356	19.4428	-129.774	0.517761	10873.5	64.3442	-4.03723	-950.983	0.517185	-105.926	-11.2847	-4225.86	-0.158578	-8.29868	-4.76802	-118.465	-4.63428	-14.3355	-3.05361	-3.78647	-5.4739	-0.836033	-2929.78	-79.1851	-31.316	942.432	15.2283	12.556	-5.63319	-0.708075	-371.122	-2.04582	39.2509	-69.7558	-4.9497	-13.5892	-34.1889	-326.528
MT1261	425905	Normal	Batch III	Normal	-3.07687	-412.981	-3.2677	-1.6803	7831.84	-1.42418	-361.494	-27.2356	-2.66574	-9.88841	0.517761	23190.5	516.836	-4.03723	-950.983	0.517185	139.329	-11.2847	-4284.53	-0.158578	-8.29868	-4.76802	-86.736	-4.63428	-14.3355	-3.05361	-3.78647	-5.4739	-0.836033	-1355.63	4.39879	-98.5627	1158.61	25.5666	-56.7169	-5.63319	-0.708075	-20.5136	-2.04582	-6.21167	58.6593	-4.9497	-13.5892	-23.9942	56.6912
MT1273	252908	Normal	Batch III	Normal	-3.07687	-412.981	-3.2677	65.2391	9652.99	-1.42418	-338.873	-27.2356	-2.66574	-175.236	0.517761	26663	863.436	-4.03723	-950.983	0.517185	120.679	-11.2847	-4200.23	-0.158578	-8.29868	-4.76802	-118.465	-4.63428	-14.3355	-3.05361	-3.78647	-5.4739	-0.836033	-1753.65	-26.5127	-98.5627	1717.97	-7.50297	42.8128	-5.63319	-0.708075	-200.775	-2.04582	-6.21167	27.7478	-4.9497	-13.5892	53.229	8.56967
MT1299	313675	Normal	Batch III	Normal	1272.13	-412.981	-3.2677	-55.2332	4709.61	-1.42418	-394.563	60.1073	-2.66574	-85.4332	0.517761	15041	106.963	-4.03723	-950.983	0.517185	-106.472	-11.2847	-4227.26	-0.158578	-8.29868	-4.76802	-118.465	-4.63428	-14.3355	-3.05361	-3.78647	-5.4739	-0.836033	-2393.43	-102.707	-98.5627	1685.75	-7.50297	10.8964	-5.63319	-0.708075	68.338	-2.04582	-6.21167	-92.7246	-4.9497	-13.5892	76.2294	-329.847
MT1345	276940	Normal	Batch III	Normal	-3.07687	-412.981	45.5281	-49.3599	1331.44	-1.42418	-394.563	-27.2356	-2.66574	-175.236	0.517761	3119.6	180.607	-4.03723	-902.188	0.517185	-150.143	-11.2847	-4297.3	-0.158578	-8.29868	-4.76802	-118.465	-4.63428	-14.3355	-3.05361	-3.78647	-5.4739	-0.836033	-3357.33	-191.263	-48.4114	932.571	-7.50297	-71.7862	-5.63319	-0.708075	-389.353	-2.04582	-6.21167	-86.8513	-4.9497	-13.5892	43.698	-394.91
MT1451	259072	Normal	Batch III	Normal	52.065	-412.981	-3.2677	-45.901	9773.84	-1.42418	-394.563	-27.2356	-2.66574	-175.236	0.517761	30165.5	144.291	-4.03723	-950.983	0.517185	537.242	-11.2847	-4203.55	-0.158578	-8.29868	-4.76802	-118.465	-4.63428	-14.3355	-3.05361	-3.78647	-5.4739	-0.836033	-1535.67	-137.653	-98.5627	1520.56	-7.50297	-121.937	-5.63319	-0.708075	164.043	-2.04582	-6.21167	-137.003	-4.9497	-13.5892	-56.6045	-166.634
MT1491	548496	Normal	Batch III	Normal	75.0589	-412.981	-3.2677	27.0976	28447.6	-1.42418	-137.779	-2.26068	-2.66574	4.5125	0.517761	78892.9	233.712	-4.03723	-950.983	0.517185	674.029	-11.2847	-4039.49	-0.158578	-8.29868	-4.76802	-118.465	-4.63428	-14.3355	-3.05361	-3.78647	-5.4739	-0.836033	2789.9	163.242	-73.2409	2054.11	43.8539	29.9932	-5.63319	-0.708075	524.692	-2.04582	70.8236	90.8934	-4.9497	-13.5892	-31.2827	442.678
MT1537	259316	Normal	Batch III	Normal	-3.07687	-412.981	-3.2677	168.287	42895	-1.42418	39.9494	25.5904	-2.66574	-66.6083	0.517761	118556	1001.04	-4.03723	-898.871	0.517185	430.943	-11.2847	-4158.31	-0.158578	-8.29868	-4.76802	-118.465	-4.63428	-14.3355	-3.05361	-3.78647	-5.4739	-0.836033	5805.11	344.334	-45.003	3179.65	209.753	-121.937	-5.63319	-0.708075	752.443	-2.04582	156.731	23.6766	-4.9497	-13.5892	-3.04481	1064.84
MT4974_V04	462015	Normal	Batch III	Normal	893.616	-383.732	-3.2677	-69.4496	2030.08	-1.42418	-303.108	2.41418	-2.66574	-175.236	0.517761	7410.73	80.1585	-4.03723	-921.734	0.517185	-90.8436	-11.2847	-3957.82	-0.158578	-8.29868	-4.76802	-118.465	-4.63428	-14.3355	-3.05361	-3.78647	-5.4739	-0.836033	-3288.48	-71.0168	51.7451	1112.21	22.982	298.924	-5.63319	-0.708075	-68.9397	-2.04582	-6.21167	253.798	24.2994	-13.5892	274.073	-204.715
MT5048_V02	585240	Normal	Batch III	Normal	-3.07687	-412.981	-3.2677	-75.7792	2082.9	-1.42418	-322.365	-27.2356	-2.66574	-127.104	0.517761	5390.35	-22.6853	19.0533	-927.893	0.517185	-150.143	12.1221	-4018.14	-0.158578	-8.29868	-4.76802	-118.465	-4.63428	-14.3355	-3.05361	-3.78647	-5.4739	-0.836033	-3422.69	-167.531	-51.0988	583.745	-7.50297	44.1862	-5.63319	-0.708075	-497.718	-2.04582	-6.21167	5.3892	-4.9497	-13.5892	-9.14061	-500.587
MT5049_V02	252440	Normal	Batch III	Normal	-3.07687	-412.981	-3.2677	-44.4926	690.474	-1.42418	-394.563	-27.2356	-2.66574	-175.236	0.517761	1836.61	149.925	-4.03723	-950.983	0.517185	-95.8782	-11.2847	-4246.57	-0.158578	-8.29868	-4.76802	-118.465	-4.63428	-14.3355	-3.05361	-3.78647	-5.4739	-0.836033	-3377.99	-81.2258	-98.5627	510.414	-7.50297	43.1183	-5.63319	-0.708075	-199.961	-2.04582	-6.21167	-81.9839	-4.9497	-13.5892	-56.6045	-320.422
BM01-13	341385	Tumor	Batch IV	Luminal A	128.401	602.573	2.73958	161.21	6102.9	2.12647	881.888	4.33757	-16.8706	1.93126	2.76367	13215.5	357.61	2.92049	2160.48	1.50835	215.483	-1.5893	11797	0.860924	4.91278	2.84756	183.182	5.2686	16.4002	1.72731	39.3553	1.9099	0.628419	11653.5	755.729	159.663	411.992	9.58292	633.128	3.96511	-0.484006	1152.6	1.71765	15.2688	635.146	3.80764	6.95591	220.401	533.977
BM01-15	550011	Tumor	Batch II	Luminal A	-339.964	957.518	-1.43868	110.47	7013.51	2.91945	593.823	15.1305	12.8477	129.725	-2.72232	21569	422.694	17.2471	3170.85	0.015671	158.719	31.6988	7392.39	24.1319	1.03362	-1.51468	127.418	0.150392	21.6439	-1.05191	0.941581	2.32994	-1.02617	6431.54	543.505	114.909	1396.96	-13.7464	168.53	-3.61248	0.59604	1202.45	-0.354726	-10.6095	315.212	-0.609855	-1.33451	238.534	996.791
BM01-27	1019169	Tumor	Batch III	TNBC	2534	621.248	9.99165	64.0207	6780.71	-1.42418	-35.2536	-0.353613	-2.66574	-37.0404	0.517761	17644.3	311.425	-4.03723	1581.55	13.9582	51.4716	15.5972	6568.76	-0.158578	4.96066	8.49133	93.6846	8.62507	12.1832	10.2057	-3.78647	-5.4739	-0.836033	7519.64	258.45	119.48	1038.84	-7.50297	382.286	7.62616	-0.708075	940.699	-2.04582	7.60793	312.71	8.30965	12.9295	79.6721	985.294
BM01-29	482609	Tumor	Batch IV	Luminal A	86.5544	400.821	2.73958	113.589	7094.69	2.12647	836.639	4.33757	-16.8706	19.0425	2.76367	21745.5	147.253	2.92049	1849.74	1.50835	43.2345	-1.5893	11948.8	0.860924	4.91278	2.84756	80.8467	5.2686	44.4012	1.72731	-1.32869	1.9099	0.628419	7177.13	-107.54	301.589	263.225	9.58292	315.625	3.96511	-0.484006	-260.374	1.71765	73.637	128.096	3.80764	6.95591	-23.7023	64.7059
BM01-34	250446	Tumor	Batch IV	Luminal A	86.5544	656.301	2.73958	386.67	9542.06	2.12647	1046.68	59.0345	37.8263	129.387	2.76367	28900.3	475.791	56.8783	2299.99	56.2053	178.941	107.805	12800.2	0.860924	4.91278	2.84756	240.676	5.2686	16.4002	1.72731	-1.32869	1.9099	0.628419	12843	407.743	233.527	1698.16	9.58292	329.697	57.9229	-0.484006	1684.18	1.71765	15.2688	372.399	57.7654	6.95591	198.124	1302.39
BM01-5	860026	Tumor	Batch II	Luminal A	-339.964	1266.05	-1.43868	212.357	16949.7	2.91945	751.926	15.1305	12.8477	298.554	-2.72232	49261.1	528.395	8.39047	3597.06	31.872	195.498	54.5772	10327.6	-0.437594	1.03362	-1.51468	309.972	0.150392	3.93063	14.661	0.941581	2.32994	-1.02617	12726	888.512	218.852	1584.87	2.63042	358.211	12.1004	0.59604	2226.61	-0.354726	5.76729	360.427	-0.609855	14.3784	68.8168	2227.96
C1010	814596	Tumor	Batch IV	TNBC	86.5544	1037.34	2.73958	254.224	5903.09	2.12647	773.865	54.787	-0.054137	150.866	2.76367	16479.5	373.139	2.92049	2978.44	18.3248	149.382	65.6766	21886.5	0.860924	4.91278	2.84756	223.915	5.2686	66.1679	18.3165	-1.32869	1.9099	0.628419	17713	786.446	126.744	1444.78	9.58292	470.052	3.96511	-0.484006	1942.12	1.71765	15.2688	495.703	20.3969	6.95591	197.948	2387.53
C108	537362	Tumor	Batch II	Luminal A	-260.21	1939.16	23.7092	706.721	34378.5	2.91945	4438.03	117.1	12.8477	1494.48	22.77	91626.2	1000.23	-7.32245	5603.88	25.508	644.833	32.2851	89669.1	-0.437594	1.03362	23.6332	558.402	25.2983	324.575	24.096	26.788	54.0228	-1.02617	17717.1	1428.23	218.889	3103.73	143.516	325.986	21.5354	0.59604	4314.13	-0.354726	94.2323	528.522	49.6859	48.9612	139.904	4699.96
C131	1784783	Tumor	Batch III	TNBC	36.944	790.891	4.30382	141.726	30690.1	-1.42418	3259.17	172.321	28.0352	1324.14	15.8682	83980.3	256.688	11.1058	2327.48	0.517185	456.201	4.06574	17801.6	-0.158578	21.9874	17.9465	101.109	-4.63428	91.6657	-3.05361	3.99536	2.30794	-0.836033	11040.6	976.012	197.147	1814.49	95.0857	516.173	1.93833	-0.708075	2542.66	-2.04582	56.9198	493.326	10.1933	1.55381	207.978	2462.75
C135	842422	Tumor	Batch III	Luminal A	98.6706	1431.76	-3.2677	972.134	21793.3	14.8368	1611.72	86.5915	13.5953	777.75	0.517761	60129	605.812	44.0866	3524.53	16.7782	662.907	37.4983	22431.8	-0.158578	7.74258	-4.76802	218.402	-4.63428	81.9121	-3.05361	12.7004	11.013	-0.836033	14394.9	1440.94	709.293	3131.45	76.0923	422.129	-5.63319	-0.708075	3333.22	-2.04582	27.2265	374.09	-4.9497	34.5346	190.698	3245.92
C139	574605	Tumor	Batch III	Luminal A	21.7849	598.29	-3.2677	-26.9976	10184.6	-1.42418	781.995	20.4446	-2.66574	20.8567	0.517761	27998.9	389.103	-4.03723	2270.97	0.517185	64.4177	36.3954	13186.3	-0.158578	38.7372	-4.76802	116.714	-4.63428	-14.3355	-3.05361	-3.78647	18.6973	-0.836033	16179.1	485.53	191.492	1678.92	-7.50297	361.486	-5.63319	-0.708075	665.135	-2.04582	-6.21167	298.079	42.0861	33.4466	136.765	1096.47
C140	453939	Tumor	Batch III	Luminal A	59.8643	3546.36	26.5018	298.242	25762.5	-1.42418	3235.63	2.94168	-2.66574	600.446	0.517761	75414.8	786.549	55.5017	10331.6	30.6944	604.288	49.0698	66206.1	-0.158578	81.0097	-4.76802	536.463	54.9046	194.051	-3.05361	-3.78647	-5.4739	-0.836033	23365.4	1981.08	207.401	2842.19	-7.50297	734.761	24.1363	-0.708075	5754.53	-2.04582	24.8156	444.329	-4.9497	16.1802	279.956	5799.13
C152	484214	Tumor	Batch III	Luminal A	-3.07687	647.529	-3.2677	330.739	11390.7	-1.42418	1641.55	142.507	25.6247	144.725	0.517761	30810.2	360.101	51.7791	1644.47	57.0981	415.666	45.2962	13493.9	-0.158578	-8.29868	-4.76802	272.249	-4.63428	69.3889	-3.05361	-3.78647	23.2095	-0.836033	11120.6	411.088	188.271	1700.52	21.5844	250.946	22.275	-0.708075	1998.76	-2.04582	-6.21167	235.881	-4.9497	-13.5892	115.496	1441
C165	709188	Tumor	Batch III	Luminal A	57.3544	349.216	15.7872	76.7467	19531.2	-1.42418	2365.98	88.66	16.6502	202.104	0.517761	51787.9	380.288	15.0177	1221.28	0.517185	274.808	-11.2847	5779.5	-0.158578	10.7562	-4.76802	53.0293	-4.63428	-14.3355	-3.05361	15.7977	14.1103	-0.836033	9296.05	474.6	253.953	1277.02	12.3571	289.331	13.4217	-0.708075	828.707	-2.04582	-6.21167	372.187	14.1052	-13.5892	119.653	1069.14
C166	714849	Tumor	Batch II	Luminal A	-319.98	626.954	-1.43868	131.86	12532.4	2.91945	895.447	34.2935	12.8477	249.93	-2.72232	35083.3	179.917	30.4856	2115.05	0.015671	237.305	6.79273	14054.6	-0.437594	19.9376	-1.51468	263.561	0.150392	-27.4952	-1.05191	0.941581	2.32994	-1.02617	7937.77	737.854	225.661	1445.8	5.95636	397.817	15.2915	0.59604	1705.77	-0.354726	9.09323	328.876	-0.609855	17.5695	230.809	1470.93
C18	792755	Tumor	Batch III	Luminal A	69.0045	2331.47	-3.2677	653.839	29989	15.8556	3585.14	180.122	14.614	1086.19	17.7975	89042.2	805.839	30.0553	6208.45	0.517185	955.763	23.2748	28947	-0.158578	8.74758	-4.76802	546.34	-4.63428	139.081	-3.05361	-3.78647	-5.4739	15.7616	17585.1	1665.83	286.872	2755.71	45.7966	771.571	11.4131	-0.708075	3809.91	15.474	64.8545	546.269	46.1891	54.5958	293.791	3766.91
C197	1257834	Tumor	Batch IV	Luminal B HER2+	4538.65	1222.82	2.73958	495.36	18331.7	2.12647	2051.69	37.0095	15.8013	733.297	2.76367	52348.8	1589.05	2.92049	3955.61	1.50835	646.508	41.9733	18878.9	0.860924	4.91278	24.3345	325.662	26.7556	37.8872	1.72731	-1.32869	1.9099	0.628419	15647.5	1596.56	497.297	3465.28	31.9778	537.764	14.7086	-0.484006	3903.03	1.71765	26.4662	701.927	14.5511	6.95591	318.597	3622.1
C201	1541780	Tumor	Batch III	TNBC	61.7832	481.037	-3.2677	80.6557	28984.4	-1.42418	4145.64	230.428	15.1042	1258.99	44.9425	83268.6	281.176	4.72765	994.819	0.517185	454.033	-2.39979	6785.63	-0.158578	0.466196	39.0564	232.13	-4.63428	38.2537	14.4761	5.22188	21.5511	-0.836033	8566.53	673.538	153.671	2288.26	38.1732	355.505	-5.63319	-0.708075	1359.74	-2.04582	39.4645	268.373	21.3449	-4.82435	51.4956	1233.18
C203	616605	Tumor	Batch IV	Luminal A	86.5544	293.716	2.73958	66.0482	34299	2.12647	2620.9	137.635	5.34561	691.619	2.76367	94050.4	234.861	2.92049	996.404	1.50835	125.931	-1.5893	9141.44	0.860924	4.91278	2.84756	112.509	5.2686	16.4002	1.72731	-1.32869	1.9099	0.628419	7531.64	184.063	68.8675	800.161	32.4249	121.699	3.96511	-0.484006	46.2796	1.71765	15.2688	141.876	3.80764	6.95591	21.3473	42.2854
C204	508917	Tumor	Batch III	Luminal A	4712.82	1020.91	-3.2677	582.766	67372.8	25.493	6385.92	107.351	51.1687	1900.42	0.517761	193274	502.963	-4.03723	3536.55	27.4344	495.87	96.3841	23840	26.3949	18.2548	-4.76802	332.944	-4.63428	118.432	-3.05361	50.7957	-5.4739	-0.836033	18072.5	1609.95	583.714	3455.23	103.199	123.682	-5.63319	26.583	4872.69	25.2452	-6.21167	163.199	21.6038	12.9642	-2.02238	5381.23
C22	496338	Tumor	Batch II	Luminal A	-339.964	886.494	25.7878	594.369	12977	2.91945	1865.96	97.9287	12.8477	421.801	24.8771	35056.3	631.551	74.3568	3358.89	0.015671	387.595	34.3921	25290.9	-0.437594	28.2601	-1.51468	279.491	27.3768	26.9577	-1.05191	56.907	30.3127	-1.02617	28116.1	1102.48	369.484	4402.06	71.3841	543.228	-3.61248	0.59604	2899.86	-0.354726	-10.6095	653.059	26.6166	-1.33451	64.5008	2904.4
C225	1260473	Tumor	Batch IV	Luminal A	86.5544	1231	2.73958	262.925	12437	2.12647	1411.37	58.6768	15.7329	251.198	2.76367	37554.5	516.965	24.3625	4204.93	12.3762	351.753	52.75	24592.7	0.860924	26.3548	2.84756	357.195	5.2686	112.889	12.4483	-1.32869	23.9475	0.628419	14428.3	523.51	275.789	1572.38	9.58292	536.516	36.1281	-0.484006	1997.69	1.71765	15.2688	546.161	25.2496	17.6769	218.711	1518.92
C229	1732907	Tumor	Batch I	TNBC	256.487	903.202	1.96679	298.752	20567.7	4.28327	1537.65	39.3875	14.5937	381.108	7.34589	55779.5	499.03	8.43918	2742.83	-2.0412	367.492	29.7963	13693.2	-0.264751	2.35227	3.43514	253.987	-0.784717	72.2195	10.1764	4.17358	1.23406	1.23378	9652.97	1149.91	196.929	1656.16	19.7941	289.24	13.0787	0.59604	3979.11	0.682904	9.68012	339.775	9.55009	7.96783	67.8331	3493.91
C23	922050	Tumor	Batch III	Luminal A	27.91	1404.36	-3.2677	337.317	16762.4	-1.42418	995.481	17.3346	12.191	69.167	0.517761	45394.9	441.995	-4.03723	4339.81	0.517185	295.558	-11.2847	34831.2	-0.158578	21.0132	9.88793	438.461	10.0217	88.2561	-3.05361	-3.78647	9.58915	-0.836033	17185	1224.66	247.888	2108.37	7.77224	179.324	9.02276	-0.708075	3321.47	-2.04582	9.06354	269.7	9.70625	30.3786	63.8999	3290.75
C234	778158	Tumor	Batch III	Luminal A	33.6399	2469.78	-3.2677	132.518	29941.8	-1.42418	2429.01	25.5762	32.5421	603.055	0.517761	83843.9	572.394	13.3288	6047.53	18.1211	395.578	41.527	41394.2	-0.158578	-8.29868	12.598	263.588	47.4638	124.593	31.6784	14.0619	12.3745	-0.836033	26311.1	1058.13	151.315	2161.48	46.7964	217.182	46.4649	-0.708075	3393.63	-2.04582	11.8881	451.995	12.4163	55.8749	104.031	3491.77
C249	769457	Tumor	Batch II	Luminal A	959.653	905.633	-1.43868	233.267	6049.88	2.91945	583.379	15.1305	12.8477	254.251	15.0807	20413.1	404.918	10.24	3029.75	0.015671	173.016	6.79273	16940.9	-0.437594	1.03362	16.0477	190.749	17.7128	-9.93279	-1.05191	18.9918	2.32994	-1.02617	18419	688.09	197.958	1361.68	4.55806	302.175	13.9499	0.59604	1711.78	-0.354726	-10.6095	362.344	-0.609855	16.2279	126.769	1740.68
C250	511146	Tumor	Batch III	Luminal A	52.8199	618.089	-3.2677	172.209	8106.32	25.3757	321.861	-27.2356	-2.66574	-92.5721	0.517761	21600.1	283.088	22.4004	2512.35	27.317	-42.9437	-11.2847	17042.4	-0.158578	-8.29868	21.6697	119.474	-4.63428	12.1022	-3.05361	-3.78647	21.6982	-0.836033	13475.1	270.662	64.4697	1294.36	47.6066	231.299	-5.63319	-0.708075	392.429	-2.04582	-6.21167	515.127	-4.9497	12.8485	24.9117	681.572
C257	1103360	Tumor	Batch III	Luminal A	9.87059	211.647	8.97991	64.1304	8324.3	-1.42418	435.169	-27.2356	22.165	-9.29002	0.517761	23777.8	206.783	-4.03723	1155.6	0.517185	85.7491	13.546	17284	-0.158578	-8.29868	7.47958	138.735	19.8609	83.6453	-3.05361	-3.78647	7.11391	-0.836033	9047.02	324.837	27.3155	1074.04	-7.50297	192.758	18.862	-0.708075	669.023	10.542	19.3185	114.754	19.5455	10.906	44.098	688.442
C258	1366470	Tumor	Batch I	TNBC	256.487	1195.09	1.96679	300.096	12481.2	6.4031	3197.16	87.9661	6.68865	553.335	-0.55911	36082.3	512.465	8.43918	3769.5	18.0085	402.161	16.1061	28857.4	-0.264751	2.35227	3.43514	261.96	-0.784717	64.9879	2.37821	24.5017	21.5622	1.23378	11470.5	863.08	255.944	1993.77	11.6665	458.493	15.1699	0.59604	2303.67	0.682904	11.8597	501.595	11.6413	7.96783	247.07	2194.41
C268	1510039	Tumor	Batch I	TNBC	256.487	811.808	1.96679	176.695	7177.99	5.44997	572.337	25.9109	15.7604	180.315	17.5843	19424.5	407.994	17.3883	2412.91	7.0305	142.009	15.153	12930.2	-0.264751	11.3014	12.3843	149.416	8.1644	34.3796	2.37821	4.17358	10.4318	1.23378	11583.5	664.699	144.639	1606.81	11.6665	370.45	5.28056	0.59604	1782.58	0.682904	1.55244	280.919	1.75191	7.96783	144.963	1719.27
C280	1112356	Tumor	Batch IV	Luminal B HER2+	99.3971	2657.19	2.73958	572.83	6383.3	2.12647	1175.11	65.9124	-16.8706	112.617	2.76367	20177.8	531.578	2.92049	8584.92	26.1383	519.764	35.3556	51267.3	0.860924	4.91278	2.84756	583.678	17.4172	186.48	1.72731	23.6433	39.3679	0.628419	20713.8	2585.02	692.918	2260.22	9.58292	852.98	16.1137	12.002	7905.32	1.71765	27.9306	970.597	28.1047	6.95591	338.392	7569.1
C287	1502573	Tumor	Batch I	TNBC	256.487	903.033	10.9604	260.434	10072.5	5.49505	865.189	26.001	15.8054	283.517	-0.55911	27811.9	548.702	8.43918	2686.54	-2.0412	169.81	6.0813	12833.7	-0.264751	2.35227	3.43514	176.575	-0.784717	61.4048	2.37821	13.417	19.7209	1.23378	12236.3	703.364	329.965	2038.77	11.6665	344	5.28056	0.59604	1685.84	9.92631	10.926	364.932	1.75191	16.9614	154.71	1973.04
C288	1361596	Tumor	Batch I	TNBC	256.487	859.951	1.96679	209.129	34990.1	-3.62173	2887.53	108.375	16.7494	782.307	19.5623	101115	381.715	8.43918	2516.66	38.2017	292.749	36.2634	16299.9	-0.264751	22.2018	3.43514	212.867	9.14004	25.4305	2.37821	14.374	1.23406	1.23378	16617.7	875.208	124.066	1755.22	53.0429	367.926	5.28056	0.59604	2105.08	0.682904	42.9289	421.374	21.6014	7.96783	115.192	1974.73
C304	1122444	Tumor	Batch I	TNBC	269.214	696.756	1.96679	103.444	29565.9	-3.62173	1646.17	105.402	18.8929	563.199	-0.55911	87833.1	315.816	8.43918	2148.94	10.1631	258.765	18.2856	13410.5	-0.264751	14.3916	3.43514	137.698	-0.784717	25.4305	2.37821	4.17358	13.6079	1.23378	12667.5	509.991	151.653	1854.15	24.2145	236.652	5.28056	0.59604	1346.05	0.682904	51.7447	189.603	13.7913	7.96783	93.2839	1405.15
C306	713804	Tumor	Batch II	Luminal B	6444.61	2388.74	-1.43868	268.205	34988.4	2.91945	3915.91	207.041	12.8477	1295.99	35.6597	102091	569.268	-7.32245	7609.55	0.015671	275.911	64.3658	33798.3	-0.437594	38.897	17.417	510.088	0.150392	313.275	-1.05191	20.3991	41.2451	-1.02617	18277	1867.05	264.775	2556.61	65.1801	495.588	34.2509	0.59604	5404.07	-0.354726	88.0485	329.303	18.3218	17.5972	192.179	5149.55
C336	725691	Tumor	Batch II	Luminal A	-339.964	1118.16	-1.43868	111.27	10782.7	2.91945	588.719	71.7606	12.8477	266.394	16.1543	30738.5	445.829	11.2991	2908.96	0.015671	216.138	6.79273	6501.57	-0.437594	19.6552	-1.51468	259.324	0.150392	84.2343	-1.05191	0.941581	2.32994	-1.02617	8885.46	731.178	185.351	1332.39	5.66199	278.049	15.0091	0.59604	2342.56	-0.354726	-10.6095	477.633	18.0117	-1.33451	151.351	2531.1
C340	1155195	Tumor	Batch III	Luminal A	71.1221	429.278	8.43034	164.994	28877.1	-1.42418	4567.71	138.78	32.9091	739.188	12.376	78612.3	290.54	19.3588	1447.11	12.3755	502.063	24.2901	12739.1	-0.158578	3.39936	-4.76802	115.496	-4.63428	79.2488	-3.05361	-3.78647	18.5721	-0.836033	10348.5	1347.68	226.058	2260.28	29.074	467.189	6.06485	-0.708075	4806.3	-2.04582	66.9423	488.193	6.74834	-13.5892	159.809	4069.4
C342	656324	Tumor	Batch III	Luminal A	18.6894	698.863	17.322	90.9435	8265.8	19.4476	442.365	-6.36382	-2.66574	-89.3977	21.3895	24378.1	331.922	-4.03723	2508.09	0.517185	79.4462	-11.2847	16381.7	-0.158578	12.291	-4.76802	231.56	-4.63428	6.25418	-3.05361	-3.78647	-5.4739	-0.836033	10739.7	485.909	70.7304	1428.84	-7.50297	216.649	-5.63319	-0.708075	1708.83	-2.04582	-6.21167	201.584	15.64	-13.5892	49.2037	1499.49
C363	1697635	Tumor	Batch III	TNBC	13.7533	685.527	20.6129	162.291	9564.69	6.64506	1397.49	77.6646	53.819	90.2531	16.6562	27502.3	396.186	-4.03723	2296.78	0.517185	124.211	12.923	10317.3	-0.158578	7.62172	19.1126	327.306	3.32592	73.2267	12.8668	28.9388	43.614	-0.836033	10958.2	782.314	187.783	1996.55	0.793573	524.387	26.2076	-0.708075	2288.8	-2.04582	26.9745	501.14	18.9309	2.33118	287.011	2308.85
C389	595167	Tumor	Batch III	Luminal A	68.9317	1062.87	-3.2677	133.85	20698.6	-1.42418	788.677	41.8138	-2.66574	85.0764	0.517761	62496.6	256.556	-4.03723	3953.39	0.517185	218.12	-11.2847	33158.3	-0.158578	-8.29868	-4.76802	108.589	-4.63428	31.0753	-3.05361	19.5497	-5.4739	-0.836033	22397.1	602.165	111.462	1440.45	16.1618	368.121	17.0722	-0.708075	1646.83	-2.04582	-6.21167	119.695	17.7557	-13.5892	13.4038	1528.07
C440	603298	Tumor	Batch III	Luminal A	20.6025	1244.58	-3.2677	222.791	13212.1	-1.42418	982.842	-4.52933	-2.66574	244.989	0.517761	38810	712.585	-4.03723	3954.49	45.9297	167.744	-11.2847	10753.7	-0.158578	36.5001	17.6314	172.727	17.7651	52.8627	19.3458	42.2567	40.5693	-0.836033	17004.5	752.623	269.783	1768.79	-7.50297	453.603	-5.63319	-0.708075	2076.44	-2.04582	40.48	277.386	-4.9497	31.2096	127.568	1729.67
C451	1009442	Tumor	Batch III	TNBC	95.9878	1849.44	23.5065	313.258	20783.1	25.7168	2116.93	149.181	10.9048	1094.47	27.6588	58110.1	837.943	9.34988	4577.89	14.0877	487.67	2.28577	20822.6	-0.158578	5.08843	-4.76802	470.568	8.75283	39.2129	23.7206	37.4905	-5.4739	12.1988	11875.4	1294.71	272.93	2794.51	6.44979	1033.82	21.141	-0.708075	3831.56	-2.04582	49.5994	922.439	21.8245	39.9592	521.273	4178.85
C49	609487	Tumor	Batch II	Luminal A	-339.964	339.672	-1.43868	262.593	68925.5	2.91945	7615.75	149.985	12.8477	699.948	-2.72232	189657	317.367	14.8495	984.12	0.015671	286.282	6.79273	9950.4	-0.437594	1.03362	-1.51468	179.548	0.150392	61.1926	-1.05191	0.941581	2.32994	-1.02617	13596.2	769.529	226.384	2539.4	101.798	272.612	18.5595	0.59604	2527.83	-0.354726	104.934	288.106	43.734	-1.33451	82.0937	2334.49
C494	544838	Tumor	Batch III	Luminal A	49.3634	851.963	-3.2677	129.915	12128.4	-1.42418	1053.08	73.3347	22.4768	109.123	0.517761	36332.7	465.178	20.7656	2695.03	25.6598	252.138	13.8578	14057.5	-0.158578	-8.29868	-4.76802	303.183	-4.63428	10.4673	-3.05361	47.1971	20.0179	23.3141	14021.9	573.49	54.388	1658.83	44.1987	362.406	-5.63319	-0.708075	1373.74	-2.04582	71.3408	576.767	19.8531	-13.5892	198.313	1265.39
C521	1148483	Tumor	Batch IV	Luminal A	98.9931	208.836	2.73958	167.779	6348.19	2.12647	869.55	40.1203	-16.8706	402.163	2.76367	18260.2	419.122	2.92049	682.935	37.2911	277.257	10.3383	8079.54	0.860924	4.91278	2.84756	36.6112	5.2686	28.1666	13.4937	22.8578	14.0031	0.628419	6540.75	361.955	113.456	704.249	9.58292	836.401	3.96511	-0.484006	2040.56	1.71765	27.5323	588.865	15.574	18.7223	181.883	1604.53
C533	1223816	Tumor	Batch IV	Luminal B HER2+	109.901	1643.04	13.7817	475.125	12723.3	2.12647	2430.57	71.4978	39.0963	708.739	2.76367	35257.2	610.929	2.92049	4657.9	12.7017	406.618	31.9908	22563.8	0.860924	26.997	2.84756	654.245	5.2686	193.074	1.72731	32.7178	24.6076	0.628419	12078.5	858.313	353.453	4000.6	21.0916	497.594	48.1336	-0.484006	3310.83	1.71765	26.7774	551.644	3.80764	6.95591	225.972	3307.18
C537	1761999	Tumor	Batch IV	Luminal A	110.877	752.742	2.73958	227.065	7868.38	2.12647	1707.02	89.8569	14.2273	304.394	26.0871	22458.7	465.673	10.5899	2342.8	55.9297	271.408	6.18519	14356.6	0.860924	4.91278	2.84756	477.341	5.2686	131.442	1.72731	6.55377	41.3222	0.628419	13492	466.612	247.895	2332.51	9.58292	682.452	19.304	-0.484006	1403.04	1.71765	15.2688	717.271	3.80764	6.95591	291.596	1488
C56	906116	Tumor	Batch III	Luminal A	28.4549	1287.18	26.5596	253.031	23079.3	-1.42418	1999.19	63.4722	12.4522	648.586	0.517761	64875.7	650.264	10.8764	2762.52	0.517185	258.042	-11.2847	8591.95	14.7551	6.61499	25.0593	135.067	10.2794	60.2328	-3.05361	11.5415	9.85404	13.6852	14604.3	467.838	146.684	2433.51	8.04085	276.589	24.1942	-0.708075	1965.64	13.2821	87.0513	353.491	9.96397	1.32444	142.659	1627.04
C586	1188179	Tumor	Batch III	TNBC	45.0159	474.137	-3.2677	40.7595	22125.4	-1.42418	2118.46	122.643	-2.66574	713.803	0.517761	60946.4	175.324	7.33607	1903.71	0.517185	391.724	23.3026	20354.5	-0.158578	-8.29868	-4.76802	177.241	6.73902	31.1577	8.31969	19.592	29.5938	-0.836033	7618	1959.55	322.249	1992.13	16.2047	100.158	5.74011	-0.708075	5239.57	9.6434	41.2038	260.431	6.4236	-13.5892	83.6662	5295.85
C60	1098323	Tumor	Batch IV	Luminal A	86.5544	734.73	2.73958	200.803	34466.3	14.5988	4172.57	104.116	20.5463	1371.28	2.76367	102776	297.694	2.92049	2417.88	13.9807	438.909	-1.5893	21046	0.860924	4.91278	2.84756	295.528	5.2686	65.6153	1.72731	-1.32869	1.9099	0.628419	12492.1	435.791	171.218	2171.42	73.7012	396.741	3.96511	-0.484006	1290.68	1.71765	40.9161	401.505	3.80764	6.95591	178.626	1089.89
C702	1184199	Tumor	Batch III	Luminal A	93.432	625.468	8.14383	698.027	20752.9	-1.42418	2031.75	42.1715	8.90211	633.535	0.517761	57276.7	539.733	-4.03723	2575.18	0.517185	185.324	23.4188	19682.4	-0.158578	3.11284	-4.76802	212.469	-4.63428	99.7797	8.35792	7.94204	6.25461	-0.836033	6499.26	864.303	640.333	2479.09	40.0718	171.275	5.77834	-0.708075	2925.36	-2.04582	17.5757	296.952	-4.9497	-2.1777	107.595	3016.87
C704	285737	Tumor	Batch III	Luminal A	46.9192	1100.41	-3.2677	143.525	7018.73	-1.42418	-98.812	20.7058	-2.66574	169.807	0.517761	19451.5	415.923	-4.03723	3447.32	0.517185	329.271	84.5981	11470.7	-0.158578	-8.29868	42.5255	23.4157	42.6593	80.2515	44.2399	-3.78647	43.1333	-0.836033	19164.5	635.06	95.8663	1395.48	41.7889	461.35	-5.63319	-0.708075	1450	-2.04582	-6.21167	932.357	-4.9497	-13.5892	137.824	959.917
C75	1416619	Tumor	Batch I	TNBC	256.487	1401.28	1.96679	183.974	15563.9	6.04821	1258.67	7.76746	6.68865	350.565	-0.55911	42530	268.617	8.43918	4371.51	-2.0412	264.031	6.0813	26479.7	9.27452	2.35227	12.9744	304.405	27.8331	92.2054	2.37821	4.17358	11.0383	1.23378	20239	863.618	209.53	1902.47	21.6088	377.629	14.8198	0.59604	2112.8	0.682904	21.4371	370.271	11.2912	7.96783	112.418	2275.09
C81	882129	Tumor	Batch III	Luminal A	77.8961	1532.56	-3.2677	420.065	19637.8	-1.42418	1058.39	3.82254	-2.66574	543.256	0.517761	58264.1	701.343	11.282	5881.38	0.517185	377.845	128.477	26454.7	-0.158578	52.9781	25.8704	524.942	41.3233	62.2605	12.2656	27.703	10.2708	-0.836033	11903.1	1965.77	263.566	1849.24	24.43	381.894	40.3244	15.0367	4146.29	-2.04582	41.6878	508.532	25.6887	32.3684	116.588	4615.99
CT74	278408	Tumor	Batch IV	TNBC	86.5544	445.654	2.73958	148.134	25321.1	2.12647	1996.33	250.355	-16.8706	820.695	2.76367	65658.8	181.798	2.92049	1500.76	1.50835	654.495	47.6141	14642.3	0.860924	4.91278	2.84756	218.999	5.2686	16.4002	1.72731	98.4449	1.9099	0.628419	15381.1	374.083	105.904	1508.55	9.58292	340.596	3.96511	-0.484006	1422.39	1.71765	15.2688	34.0893	3.80764	6.95591	125.958	1473.12
GT07	1222576	Tumor	Batch III	Luminal A	20.293	316.538	-3.2677	332.182	40787	-1.42418	4939.36	118.426	19.7437	1253.29	0.517761	119003	577.391	-4.03723	883.866	0.517185	365.274	11.1247	4878.94	-0.158578	2.75463	17.3386	102.601	6.41903	18.8244	-3.05361	18.9342	51.3278	-0.836033	18571.4	1047.02	37.7615	2134.28	38.5784	93.9092	5.42012	-0.708075	2733.91	9.31452	51.3901	44.763	6.10361	-13.5892	22.9179	2642.18
GT141	444669	Tumor	Batch IV	TNBC	86.5544	1862.6	2.73958	342.05	12342.3	2.12647	1029.87	127.563	-16.8706	277.416	2.76367	33981.8	313.246	33.3105	4639.41	1.50835	261.301	-1.5893	24335	0.860924	4.91278	2.84756	237.575	5.2686	46.7903	1.72731	-1.32869	1.9099	0.628419	12073.5	981.434	143.649	1250.05	41.2571	472.483	34.3552	-0.484006	2201.14	1.71765	15.2688	265.31	3.80764	6.95591	38.7662	2058.39
GT226	570663	Tumor	Batch IV	Luminal B HER2+	111.588	1098.1	2.73958	71.4884	14573.4	26.1312	1563.39	28.3423	7.13415	750.465	26.7684	40075.7	251.181	26.6009	2462.36	1.50835	182.883	22.4155	16192.6	0.860924	4.91278	2.84756	190.607	5.2686	63.761	1.72731	-1.32869	1.9099	0.628419	11175.6	622.435	199.625	944.182	9.58292	306.574	3.96511	23.8542	2193	1.71765	15.2688	178.908	27.488	30.6363	49.3122	1851.9
GT74	736228	Tumor	Batch II	Luminal A	-320.56	1944.37	-1.43868	110.174	19381.5	2.91945	1553.83	15.1305	12.8477	512.037	-2.72232	57507.1	383.482	11.0326	7113.76	0.015671	604.983	6.79273	17726.1	-0.437594	1.03362	-1.51468	347.102	0.150392	119.345	17.3032	0.941581	2.32994	16.8459	12247.6	460.769	108.522	1675.49	-13.7464	520.28	33.0977	0.59604	1565.5	37.3751	-10.6095	395.873	-0.609855	-1.33451	74.2479	1335.17
GT91	747892	Tumor	Batch IV	TNBC	105.656	1472.38	2.73958	91.3275	7253.5	2.12647	1087.19	59.2865	1.44571	337.32	21.08	20243.5	347.84	2.92049	3719.3	1.50835	582.656	-1.5893	18084	0.860924	4.91278	2.84756	476.565	5.2686	124.813	1.72731	54.3835	39.0513	0.628419	21894	2491.5	234.804	1913.43	9.58292	498.623	3.96511	-0.484006	6431.72	1.71765	15.2688	318.475	3.80764	6.95591	292	6438.39
GT93	567925	Tumor	Batch IV	Luminal B HER2+	86.5544	1507.86	2.73958	169.662	13505.6	2.12647	1196.86	52.5785	-16.8706	183.874	2.76367	36876.2	374.515	26.715	4543.67	25.6288	231.934	-1.5893	20611.1	0.860924	4.91278	2.84756	286.585	5.2686	40.1948	1.72731	-1.32869	1.9099	0.628419	11232.9	480.748	127.432	1269.97	9.58292	161.601	3.96511	-0.484006	1767.82	1.71765	15.2688	375.49	3.80764	6.95591	0.753232	2085.61
MT1023	386016	Tumor	Batch IV	TNBC	86.5544	778.976	2.73958	250.335	64146.9	2.12647	5061.89	110.799	18.6166	1493.12	2.76367	176454	751.74	2.92049	2067.1	1.50835	369.722	-1.5893	16984.7	0.860924	4.91278	2.84756	164.875	5.2686	51.4079	1.72731	34.6514	1.9099	0.628419	20102.1	1842.64	316.044	6329.64	46.0698	517.182	3.96511	-0.484006	3683.17	1.71765	15.2688	308.023	3.80764	6.95591	84.238	4425.68
MT1029	479812	Tumor	Batch IV	TNBC	86.5544	1219.87	2.73958	316.886	12834.2	2.12647	1484.81	61.4376	11.6794	342.279	2.76367	37054.3	379.496	2.92049	2873.61	1.50835	271.8	-1.5893	26766.8	0.860924	4.91278	2.84756	193.83	5.2686	44.5644	1.72731	-1.32869	1.9099	0.628419	13674.7	1110.06	100.976	1860.82	9.58292	317.806	3.96511	-0.484006	3824.94	1.71765	15.2688	157.882	3.80764	6.95591	5.24426	2618.04
MT111	253110	Tumor	Batch IV	TNBC	86.5544	756.266	2.73958	163.093	11160.5	2.12647	1374.04	58.4588	-16.8706	127.612	2.76367	35151.6	306.503	2.92049	1956.94	1.50835	68.9712	52.532	14312.3	0.860924	4.91278	2.84756	185.014	5.2686	16.4002	1.72731	-1.32869	1.9099	0.628419	10588.4	783.099	65.9895	849.968	9.58292	160.993	3.96511	-0.484006	1437.25	1.71765	15.2688	148.821	3.80764	6.95591	-23.7023	1168.71
MT1118	838067	Tumor	Batch III	TNBC	-3.07687	441.624	-3.2677	49.6416	9611.15	-1.42418	378.51	5.45544	-2.66574	-7.17696	16.8633	29658.8	161.866	28.212	2177.19	16.8627	-35.7245	-11.2847	8097.8	-0.158578	-8.29868	-4.76802	155.654	-4.63428	-14.3355	-3.05361	12.7861	-5.4739	-0.836033	11448.7	206.478	232.888	1141.51	-7.50297	342.093	10.4914	-0.708075	553.113	14.5267	10.5943	244.166	-4.9497	-13.5892	142.266	249.684
MT1213	505524	Tumor	Batch IV	Luminal A	114.814	677.1	2.73958	190.794	7192.55	2.12647	818.118	31.4354	10.2273	127.842	2.76367	20435	416.777	29.6522	2200.02	1.50835	177.437	25.5086	13322.6	0.860924	4.91278	2.84756	78.3082	5.2686	43.1319	1.72731	-1.32869	1.9099	0.628419	13062.9	839.709	230.986	769.66	9.58292	298.666	3.96511	-0.484006	2127.36	1.71765	15.2688	368.842	3.80764	6.95591	251.04	2243.16
MT1230	377142	Tumor	Batch IV	Luminal B HER2+	86.5544	510.447	2.73958	366.741	5245.15	2.12647	726.824	4.33757	-16.8706	147.401	2.76367	16422.2	363.578	2.92049	2721.54	1.50835	87.4943	-1.5893	14958.5	0.860924	40.7442	2.84756	168.17	5.2686	16.4002	1.72731	-1.32869	1.9099	0.628419	11102.5	201.948	103.55	786.593	9.58292	162.461	3.96511	-0.484006	882.222	1.71765	15.2688	21.0292	3.80764	6.95591	49.9511	722.698
MT1266	1077693	Tumor	Batch III	TNBC	23.4348	740.635	-3.2677	132.466	6958.18	-1.42418	193.548	-1.81343	10.0453	60.0079	13.2288	21272.1	161.828	21.0414	1143.08	0.517185	-10.3213	1.42634	12155.1	-0.158578	4.24062	-4.76802	182.478	7.90502	23.2824	-3.05361	-3.78647	-5.4739	-0.836033	8931.23	169.59	184.965	1095.32	5.56615	264.691	19.4454	-0.708075	171.81	-2.04582	6.85746	223.851	20.1289	11.4894	188.26	306.618
MT1275	1056656	Tumor	Batch IV	Luminal A	86.5544	1019.13	2.73958	156.204	5684.05	2.12647	947.905	4.33757	-3.90647	133.955	2.76367	16536.6	413.32	2.92049	3044.77	1.50835	105.599	11.3748	21493.1	0.860924	4.91278	15.6365	191.101	5.2686	41.9781	1.72731	11.8155	15.0541	0.628419	16185.4	167.383	219.127	930.261	9.58292	204.385	3.96511	-0.484006	444.71	14.8618	15.2688	391.672	3.80764	19.7449	147.172	724.271
MT1310	823832	Tumor	Batch IV	Luminal B HER2+	86.5544	1304.66	2.73958	234.498	22054.8	2.12647	1641.9	54.2214	-0.242667	405.179	2.76367	65076.3	588.481	2.92049	4111.26	1.50835	297.525	31.6666	18541.7	0.860924	21.316	2.84756	188.877	5.2686	32.8035	1.72731	15.5302	1.9099	0.628419	21071.3	638.004	225.986	2601.01	9.58292	126.949	3.96511	-0.484006	1808.85	1.71765	15.2688	203.368	20.2109	6.95591	77.451	1692.37
MT1315	1080177	Tumor	Batch IV	Luminal B HER2+	86.5544	1772.78	15.25	127.054	17152.4	2.12647	1979.71	118.474	84.5841	808.214	15.4455	50694.8	186.434	15.431	3356.87	1.50835	446.032	36.4562	30093.7	0.860924	4.91278	2.84756	350.117	5.2686	154.015	26.7482	-1.32869	14.7679	12.8097	15318.1	1453.16	84.8234	715.045	9.58292	211.519	16.4756	12.374	4220.9	1.71765	28.3078	292.794	3.80764	6.95591	92.0195	4351.87
MT1337	1492840	Tumor	Batch III	TNBC	-3.07687	356.458	5.78452	-62.2965	5360.87	-1.42418	39.4334	18.6455	15.6867	60.6313	0.517761	15258.3	32.1911	5.01499	968.087	0.517185	60.91	-2.10851	5282.62	-0.158578	0.753537	4.2842	62.5794	-4.63428	30.9256	-3.05361	5.5172	22.4371	-0.836033	4802.78	115.758	-5.52599	766.433	11.3664	278.12	12.4713	-0.708075	29.7548	-2.04582	3.22304	114.197	-4.9497	-13.5892	-0.782501	-18.6873
MT1386	652815	Tumor	Batch III	TNBC	18.8064	808.341	-3.2677	28.1411	11315.9	-1.42418	295.838	-6.25163	-2.66574	83.664	0.517761	32277.9	185.155	-4.03723	2671.58	0.517185	80.6803	9.69921	8888	-0.158578	12.4017	-4.76802	26.4377	-4.63428	27.0652	-3.05361	-3.78647	-5.4739	-0.836033	8089.4	149.143	7.81424	882.39	-7.50297	90.8164	15.0672	-0.708075	508.761	19.2296	-6.21167	182.128	-4.9497	7.11115	134.874	-21.0794
MT1584	1239139	Tumor	Batch IV	TNBC	86.5544	554.086	2.73958	43.3079	3181.54	2.12647	621.289	4.33757	-16.8706	51.6052	2.76367	8643.28	110.597	2.92049	1646.65	1.50835	125.4	-1.5893	14131.4	11.7665	4.91278	2.84756	144.806	5.2686	27.3058	1.72731	32.2968	13.1184	0.628419	8964.42	-132.685	12.2861	142.954	9.58292	188.088	3.96511	-0.484006	-171.316	1.71765	15.2688	253.206	3.80764	6.95591	54.7572	-321.237
MT1643	839938	Tumor	Batch IV	Luminal A	103.562	1472.88	2.73958	312.651	18384.5	2.12647	1870.15	85.883	15.7476	765.563	2.76367	52909.4	577.813	2.92049	3166.36	17.8174	292.105	31.0289	20590.4	0.860924	4.91278	2.84756	282.264	5.2686	48.5777	1.72731	-1.32869	1.9099	16.2937	12856.3	435.746	204.278	1694.65	9.58292	288.749	3.96511	-0.484006	1012.38	1.71765	15.2688	364.522	3.80764	6.95591	191.261	731.839
MT174	633367	Tumor	Batch III	Luminal A	-3.07687	419.123	-3.2677	53.9894	13814.7	-1.42418	850.738	-27.2356	-2.66574	180.564	0.517761	38584.2	280.709	-4.03723	1716.02	0.517185	44.5114	10.3435	16408.3	-0.158578	-8.29868	-4.76802	180.239	-4.63428	28.3365	-3.05361	-3.78647	-5.4739	-0.836033	19481.9	115.738	142.653	1079.38	14.7345	228.921	-5.63319	-0.708075	544.038	-2.04582	-6.21167	301.571	16.3863	29.0828	118.825	610.562
MT1794	578834	Tumor	Batch IV	TNBC	86.5544	662.498	2.73958	1006.25	29859.3	2.12647	2058.34	122.667	6.7953	1128.64	26.4296	83561.8	1399.83	2.92049	2126.1	25.1743	890.488	-1.5893	17699.5	0.860924	4.91278	2.84756	48.1909	5.2686	16.4002	1.72731	-1.32869	25.9045	0.628419	20048.1	8021.99	412.141	7015.79	9.58292	1045.25	3.96511	-0.484006	18417.4	1.71765	39.6013	872.003	3.80764	53.6481	288.228	18800.2
MT1847	707617	Tumor	Batch IV	Luminal A	86.5544	180.683	2.73958	18.1016	13232.7	2.12647	1264.04	4.33757	-16.8706	418.47	2.76367	38352.3	110.649	22.0177	905.569	1.50835	150.362	56.4872	9626.16	0.860924	4.91278	2.84756	43.942	5.2686	35.4975	1.72731	-1.32869	1.9099	0.628419	7310.9	321.746	132.893	353.793	49.3912	255.544	3.96511	-0.484006	510.536	1.71765	35.1729	278.618	3.80764	6.95591	15.5531	873.674
MT196	1001708	Tumor	Batch II	Luminal A	986.342	364.527	-1.43868	48.5795	2789.21	2.91945	188.652	28.8058	12.8477	179.446	-2.72232	7867.62	182.566	6.16803	825.348	0.015671	166.053	6.79273	4594.43	-0.437594	1.03362	11.9758	47.4529	0.150392	-27.4952	12.4386	0.941581	2.32994	-1.02617	15811.2	665.345	172.848	953.879	-13.7464	303.23	-3.61248	0.59604	1466.43	-0.354726	17.5114	245.418	12.8806	12.156	105.844	1317.7
MT219	353645	Tumor	Batch IV	Luminal A	86.5544	467.353	2.73958	116.295	14991.5	2.12647	1702.52	4.33757	21.8649	279.288	2.76367	42751.4	385.6	2.92049	1746.59	1.50835	53.5855	-1.5893	12538.6	0.860924	4.91278	2.84756	139.481	5.2686	16.4002	1.72731	37.9448	1.9099	0.628419	7060.51	282.818	113.338	609.552	9.58292	216.416	3.96511	-0.484006	570.109	1.71765	15.2688	259.117	3.80764	6.95591	172.665	481.791
MT237	609808	Tumor	Batch III	Luminal A	67.2029	473.43	-3.2677	37.1438	5227.85	-1.42418	90.466	40.156	64.7258	125.02	0.517761	15922.4	476.471	-4.03723	2084.97	0.517185	-105.215	-11.2847	10862.7	-0.158578	-8.29868	17.3923	80.9776	-4.63428	7.82475	-3.05361	-3.78647	-5.4739	-0.836033	13728.4	150.375	15.3165	1159.66	-7.50297	379.131	-5.63319	-0.708075	316.476	-2.04582	-6.21167	227.411	-4.9497	30.7313	148.378	383.846
MT2385	1253990	Tumor	Batch IV	Luminal A	86.5544	946.356	2.73958	109.231	40684.7	2.12647	2270.07	48.0337	-16.8706	982.764	13.6877	109132	497.32	2.92049	3137.52	1.50835	375.343	-1.5893	14310.9	0.860924	4.91278	2.84756	229.597	5.2686	16.4002	1.72731	-1.32869	1.9099	0.628419	17233.4	-14.3029	155.607	1938.48	20.8147	41.1829	3.96511	-0.484006	262.82	1.71765	37.7323	117.112	14.5841	6.95591	-12.6265	546.049
MT265	616061	Tumor	Batch II	Luminal A	-339.964	180.92	-1.43868	147.438	11973.9	2.91945	537.066	15.1305	12.8477	304.386	-2.72232	33762.5	269.36	-7.32245	613.753	22.2515	350.831	6.79273	3270.92	-0.437594	1.03362	-1.51468	45.8066	0.150392	-5.55984	-1.05191	0.941581	2.32994	-1.02617	6137.37	674.244	179.835	1275.13	-13.7464	292.969	-3.61248	0.59604	1336.79	-0.354726	12.2527	307.975	-0.609855	-1.33451	149.241	1527.92
MT269	790772	Tumor	Batch IV	Luminal A	104.62	931.614	2.73958	279.493	40847.9	2.12647	2120.11	4.33757	52.4218	584.062	2.76367	110604	629.304	37.0985	3183.52	1.50835	465.251	-1.5893	12105	0.860924	22.0018	2.84756	144.468	5.2686	67.6673	18.8163	-1.32869	1.9099	0.628419	18116.8	928.3	430.464	3282.92	9.58292	398.158	3.96511	-0.484006	2186.49	1.71765	33.0799	475.986	3.80764	6.95591	116.807	2681.92
MT290	596098	Tumor	Batch II	Luminal A	-315.999	917.377	21.2313	267.711	17449.3	2.91945	1174.36	38.111	12.8477	383.692	-2.72232	53608.9	556.506	15.3475	2067.77	0.015671	152.943	6.79273	10362.9	-0.437594	1.03362	21.1553	116.02	0.150392	-27.4952	-1.05191	24.2413	2.32994	-1.02617	22102.6	454.082	229.455	1914.9	9.88142	323.818	-3.61248	0.59604	1565.36	-0.354726	-10.6095	293.736	-0.609855	21.3354	106.417	1602.45
MT350	611804	Tumor	Batch IV	Luminal B HER2+	86.5544	2504.75	2.73958	270.892	38187.1	2.12647	2476.95	4.33757	50.3011	513.185	25.1542	107711	418.064	47.0964	7916.65	1.50835	238.755	20.8013	21355.1	0.860924	4.91278	24.9355	311.989	5.2686	193.104	1.72731	-1.32869	24.6114	0.628419	12841.1	302.343	228.662	2718.76	9.58292	259.323	3.96511	-0.484006	893.837	1.71765	15.2688	188.516	3.80764	6.95591	89.8054	1094.51
MT359	649049	Tumor	Batch IV	Luminal A	86.5544	987.37	2.73958	105.468	7947.46	2.12647	818.665	4.33757	-16.8706	25.775	2.76367	25694.8	246.126	2.92049	2536.04	1.50835	99.2727	-1.5893	16033.2	0.860924	4.91278	2.84756	128.947	5.2686	16.4002	1.72731	-1.32869	1.9099	0.628419	9059.07	46.6683	20.4401	447.663	9.58292	48.4952	3.96511	-0.484006	40.6616	1.71765	15.2688	112.595	3.80764	6.95591	83.2919	-93.9775
MT450	608570	Tumor	Batch IV	TNBC	110.029	1008.05	2.73958	317.984	26381.6	2.12647	2672.99	94.3757	5.63893	423.547	2.76367	75610.4	602.692	2.92049	3428.07	1.50835	329.983	20.9202	17936	0.860924	4.91278	25.0529	246.898	5.2686	60.811	1.72731	-1.32869	1.9099	0.628419	17253.3	351.848	275.754	2029.36	55.8701	215.367	3.96511	-0.484006	1496.86	1.71765	15.2688	349.357	3.80764	6.95591	67.5864	1447.82
MT469	146835	Tumor	Batch IV	Luminal A	86.5544	2033.51	2.73958	-1.52609	10162.4	2.12647	811.744	4.33757	76.4221	344.357	2.76367	34088.8	410.492	2.92049	8240.49	1.50835	14.8499	-1.5893	25867.4	0.860924	4.91278	2.84756	208.909	5.2686	16.4002	1.72731	-1.32869	1.9099	0.628419	12986.5	-140.341	618.362	1299.88	9.58292	981.974	3.96511	-0.484006	-354.755	1.71765	15.2688	362.556	3.80764	6.95591	354.651	-403.799
MT518	595605	Tumor	Batch IV	Luminal A	86.5544	712.158	2.73958	115.069	6797.26	2.12647	735.477	4.33757	-16.8706	31.6165	2.76367	19933.5	102.095	2.92049	2274.42	24.5079	152.847	-1.5893	17872.9	0.860924	4.91278	2.84756	92.911	5.2686	39.089	1.72731	-1.32869	1.9099	0.628419	12475.1	-74.3215	142.795	689.344	9.58292	174.691	3.96511	-0.484006	476.852	1.71765	15.2688	124.116	3.80764	6.95591	92.8925	147.981
MT53	763780	Tumor	Batch II	Luminal A	-321.26	506.528	-1.43868	34.7143	23959.8	2.91945	1289.56	15.1305	12.8477	181.986	-2.72232	66851	153.02	-7.32245	1413.02	35.8863	155.742	6.79273	14935.6	-0.437594	1.03362	-1.51468	-2.30655	0.150392	-27.4952	-1.05191	0.941581	2.32994	-1.02617	6356.18	454.644	162.394	969.811	23.1346	231.182	-3.61248	0.59604	1318.7	-0.354726	44.712	201.099	-0.609855	-1.33451	109.256	1239.3
MT578	898449	Tumor	Batch IV	TNBC	86.5544	790.936	2.73958	214.896	59616.9	2.12647	4488.27	217.795	135.599	1105.06	18.0106	169542	279.478	17.9614	2292.53	32.0023	441.765	13.6577	18246.7	0.860924	4.91278	2.84756	175.254	5.2686	31.4412	1.72731	-1.32869	1.9099	0.628419	19054.1	565.253	126.29	3657.43	40.9359	49.7122	3.96511	-0.484006	1999.42	1.71765	30.9452	293.377	3.80764	6.95591	146.344	1904
MT658	512015	Tumor	Batch IV	Luminal A	86.5544	193.557	2.73958	106.978	45632.7	2.12647	2216.08	138.109	90.1468	538.342	2.76367	132808	384.775	2.92049	1039.04	1.50835	255.639	51.9194	12153.9	0.860924	4.91278	2.84756	51.2376	5.2686	16.4002	1.72731	-1.32869	1.9099	0.628419	14182.6	850.813	118.999	2677.14	37.0909	158.509	3.96511	-0.484006	2739.72	1.71765	15.2688	282.588	3.80764	6.95591	84.8015	2880.55
MT689	278091	Tumor	Batch IV	Luminal A	3168.79	980.685	2.73958	148.305	11372	2.12647	1137.12	53.5971	-16.8706	264.557	2.76367	31649.3	231.913	2.92049	3446.06	1.50835	14.8499	-1.5893	17824.7	0.860924	4.91278	2.84756	170.626	5.2686	64.9941	1.72731	-1.32869	51.8536	0.628419	11009.6	275.106	-43.7564	1111.5	60.23	241.163	3.96511	-0.484006	625.968	1.71765	15.2688	433.696	3.80764	6.95591	126.129	477.037
MT75	719519	Tumor	Batch II	Luminal B	-339.964	490.454	-1.43868	131.229	14944	2.91945	986.544	53.2077	12.8477	248.651	-2.72232	44610.6	314.156	-7.32245	1100.5	38.0929	198.233	6.79273	9532.44	-0.437594	1.03362	-1.51468	55.1258	0.150392	10.0674	-1.05191	0.941581	2.32994	17.2609	7454.99	734.954	166.869	1418.8	-13.7464	511.491	-3.61248	0.59604	1757.62	-0.354726	28.5402	249.773	-0.609855	-1.33451	152.336	1658.92
MT750	414845	Tumor	Batch IV	Luminal A	86.5544	236.832	2.73958	65.4333	2542.79	2.12647	733.622	4.33757	-16.8706	96.4793	2.76367	7673.39	199.536	2.92049	695.452	1.50835	14.8499	-1.5893	11337.2	0.860924	4.91278	2.84756	89.9945	5.2686	16.4002	1.72731	-1.32869	1.9099	0.628419	7348.23	-122.789	123.642	-150.799	9.58292	41.9402	3.96511	-0.484006	-420.09	1.71765	15.2688	51.1619	3.80764	6.95591	9.77744	-536.093
MT77	1142600	Tumor	Batch II	Luminal A	-339.964	644.297	-1.43868	131.958	3006.16	2.91945	368.922	27.1195	24.8367	151.516	9.26668	7327.25	347.801	-7.32245	1685.17	0.015671	131.957	6.79273	10233.9	-0.437594	12.8606	22.1393	133.751	23.8044	19.8127	-1.05191	0.941581	26.641	-1.02617	13709.7	667.805	186.901	1342.46	-13.7464	262.01	8.21451	0.59604	1660.52	-0.354726	1.71717	304.861	-0.609855	10.4925	145.918	1629.74
MT79	399700	Tumor	Batch IV	Luminal A	122.295	854.036	2.73958	67.9705	52381.5	2.12647	4515.63	4.33757	85.9462	912.092	2.76367	151279	310.124	2.92049	2474.51	35.7806	186.211	-1.5893	11527.4	0.860924	4.91278	2.84756	193.891	5.2686	16.4002	1.72731	33.4196	1.9099	0.628419	14557.7	931.077	25.7402	3726.56	44.8206	115.242	3.96511	-0.484006	2552.54	1.71765	15.2688	401.182	3.80764	6.95591	45.7943	2607.74
MT813	358157	Tumor	Batch IV	Luminal A	86.5544	461.576	2.73958	153.589	22070.4	2.12647	1843.76	4.33757	21.3769	432.574	2.76367	65873.6	303.589	2.92049	1688.64	1.50835	167.84	74.9058	16204.8	0.860924	42.6435	2.84756	100.306	5.2686	16.4002	1.72731	-1.32869	1.9099	0.628419	13260.2	312.691	72.5799	2726.06	9.58292	174.174	3.96511	-0.484006	745.201	1.71765	54.5937	216.875	3.80764	6.95591	15.0765	657.379
MT895	482470	Tumor	Batch IV	Luminal A	116.164	709.033	2.73958	257.557	11300.6	2.12647	1274.64	32.7303	-16.8706	106.637	2.76367	31035.2	607.879	2.92049	2354.39	1.50835	327.17	26.8034	14486.4	0.860924	4.91278	30.8566	136.881	5.2686	72.4183	1.72731	-1.32869	30.697	0.628419	11976.3	928.885	186.54	1328.62	38.7754	286.946	31.9741	-0.484006	1582.19	1.71765	15.2688	416.008	3.80764	6.95591	177.807	1878.59
MT979	322166	Tumor	Batch IV	Luminal B HER2+	86.5544	889.67	2.73958	84.6959	7900.6	2.12647	646.652	46.858	-16.8706	48.1106	2.76367	22764.6	333.915	2.92049	2993.99	1.50835	227.452	-1.5893	18331.9	0.860924	4.91278	44.7934	108.736	5.2686	58.3461	1.72731	-1.32869	45.0209	0.628419	14302.6	955.445	301.131	1641.52	9.58292	200.167	3.96511	-0.484006	3518.14	1.71765	15.2688	372.201	3.80764	6.95591	278.075	2606.88
MT990	259240	Tumor	Batch IV	Luminal A	141.661	1051.36	2.73958	266.351	13599.4	2.12647	1460.33	57.1791	88.8124	449.644	2.76367	35708.9	246.44	2.92049	2070.39	1.50835	279.057	-1.5893	19296.7	0.860924	4.91278	2.84756	285.482	5.2686	16.4002	1.72731	52.2467	55.4853	0.628419	13716.1	1129.58	224.121	2367.32	118.243	691.557	3.96511	-0.484006	3095.87	1.71765	15.2688	680.683	108.062	6.95591	190.599	3957.61
[truncated: 206 more columns]

## Sheet: 1c.RPKM counts of filt tRNAs_CC
Supplementary Table S1c: Batch effects adjusted normalized counts of filtered tRNAs profiled from normal breast and breast tumor tissues
Sample ID	Number of Alignments	Tissue	Batch	Subtype	chr1.trna133-GlyCCC	chr1.trna4-GlyCCC	chr1.trna7-AsnGTT	chr1.trna9-ArgTCT	chr1.trna119-LysCTT	chr1.trna116-GluCTC	chr1.trna16-HisGTG	chr1.trna21-HisGTG	chr1.trna26-AsnGTT	chr1.trna98-ValCAC	chr1.trna90-ValCAC	chr1.trna32-MetCAT	chr1.trna85-ValCAC	chr1.trna34-LeuCAG	chr1.trna35-GlyGCC	chr1.trna80-GluCTC	chr1.trna36-LeuCAG	chr1.trna37-GlyGCC	chr1.trna77-GluCTC	chr1.trna38-LeuCAG	chr1.trna39-GlyGCC	chr1.trna74-GluCTC	chr1.trna40-LeuCAG	chr1.trna41-GlyGCC	chr1.trna71-GluCTC	chr1.trna42-LeuCAG	chr1.trna68-GlyGCC	chr1.trna67-LeuCAG	chr1.trna47-AsnGTT	chr1.trna54-LysTTT	chr1.trna62-LysTTT	chr1.trna58-LeuCAA	chr1.trna59-GluCTC	chr10.trna2-SerTGA	chr11.trna17-ValTAC	chr11.trna5-LysTTT	chr11.trna14-LysTTT	chr12.trna4-AspGTC	chr12.trna5-AspGTC	chr12.trna6-TrpCCA	chr12.trna13-AlaTGC	chr12.trna11-PheGAA	chr12.trna8-AlaTGC	chr13.trna5-GluTTC	chr13.trna3-GluTTC
MT1253	619609	Normal	Batch III	Normal	3602.2	10873.5	-950.983	-4225.86	-2929.78	942.432	-371.122	-326.528	-1566.66	1121.6	1186.16	-2731.66	1085.35	-1681.4	2428.39	1430	-2010.21	2542.66	1092.44	-1836.25	2702.94	1193.81	-1924.19	2756.19	853.87	-1784.45	3251.43	-920.317	-1072.27	-1822.97	-1098.82	-1554.35	4099.49	-1250.82	-38.181	-2356.03	-1110.15	-145.739	-121.347	-941.493	-4547.13	-334.845	-10910.7	-987.408	-956.713
MT1261	425905	Normal	Batch III	Normal	7831.84	23190.5	-950.983	-4284.53	-1355.63	1158.61	-20.5136	56.6912	-1471.48	1813.21	2171.85	-403.784	1990.05	-1407.3	4972.82	1434.31	-1872.29	5709.25	1129.29	-1700.08	4538.53	1509.91	-1890.57	5075.43	1212.71	-1584.62	8605.44	-849.568	-1040.54	-1905.34	-1078.71	-1485.11	5649.09	-1232.91	243.298	-2339.92	-876.948	288.389	-58.1522	-931.298	-4406.5	-334.845	-10604.9	-903.824	-781.313
MT1273	252908	Normal	Batch III	Normal	9652.99	26663	-950.983	-4200.23	-1753.65	1717.97	-200.775	8.56967	-1566.66	2540.92	1942.92	-196.563	1972.97	-1639.6	2913.67	1283.15	-1602.86	3101.81	1908.32	-1630.14	4103.12	1787.78	-1822.11	3108.48	1893.91	-1846.68	8633.94	-837.683	-965.408	-1903.67	-980.548	-1370.89	6403.67	-1193.74	75.6683	-2424.57	-1090.26	-3.4045	-133.677	-908.992	-4459.72	-334.845	-10510.6	-989.653	-530.845
MT1299	313675	Normal	Batch III	Normal	4709.61	15041	-950.983	-4227.26	-2393.43	1685.75	68.338	-329.847	-1480.5	2075.82	1329.14	-1690.56	1689.66	-1435.33	3114.54	1192.57	-1896.43	2799.73	1435.05	-1703.97	2238.21	1158.67	-1714.61	2739.92	1110.69	-1537.91	5256.88	-922.237	-1072.27	-2066.16	-1055.7	-1616.38	5695.73	-1251.3	220.574	-2401.89	-1154.91	141.791	-144.315	-742.519	-4348.16	-291.173	-10737.4	-1010.93	-743.621
MT1345	276940	Normal	Batch III	Normal	1331.44	3119.6	-902.188	-4297.3	-3357.33	932.571	-389.353	-394.91	-1566.66	1135.1	1090.43	-3627.5	1203.03	-1625.03	2395.66	531.107	-1952.87	2763.07	401.742	-1706.72	2498	340.879	-1799.27	2505.79	738.387	-1602.19	624.67	-988.866	-974.681	-1769.38	-1093.58	-1570.35	2598.07	-1158.08	-204.555	-2335.04	-1050.19	-67.8523	-138.442	-863.606	-4569.55	-334.845	-10823.3	-949.033	-1027.37
MT1451	259072	Normal	Batch III	Normal	9773.84	30165.5	-950.983	-4203.55	-1535.67	1520.56	164.043	-166.634	-1566.66	2388.77	1857.71	1041.77	1673.8	-1833.55	6580.03	1577.37	-1894.36	5619.87	1544.85	-1546.2	6268.49	1319.7	-1688.26	5895.73	1423.22	-1665.19	9477.44	-796.845	-1072.27	-1748.91	-1090.17	-1378.88	6589.44	-1290.18	331.026	-2374.27	-1092.83	46.2858	-27.763	-963.909	-4462.33	-334.845	-10742	-1045.88	-1039.47
MT1491	548496	Normal	Batch III	Normal	28447.6	78892.9	-950.983	-4039.49	2789.9	2054.11	524.692	442.678	-1542.03	3238.33	3460.89	21044.3	2833.19	-1401.96	29314.1	2003.71	-1709.53	29249.5	2278.01	-1528	29624.9	2064.73	-1401.32	28836.6	1807.81	-1553.99	27737.4	-790.319	-998.361	-1716.51	-918.268	-1379.82	8820.61	-1067.84	345.864	-2408.02	-1073.71	464.889	191.233	-736.013	-4493.58	-334.845	-10464.8	-770.303	-337.77
MT1537	259316	Normal	Batch III	Normal	42895	118556	-898.871	-4158.31	5805.11	3179.65	752.443	1064.84	-1566.66	4922.73	5035.32	16301.1	4736.61	-1276.15	24118.8	3022.12	-1429.96	21530.1	3096.77	-896.179	21689.1	3193.18	-1363.38	22457.3	3725.07	-1108.01	42272.7	-750.646	-1020.16	-1854.86	-1037.39	-1342.81	11082.9	-1243.15	911.515	-2268.77	-1145.76	1117.28	454.123	-749.67	-4408.87	-334.845	-10474.7	-938.807	-397.307
MT4974_V04	462015	Normal	Batch III	Normal	2030.08	7410.73	-921.734	-3957.82	-3288.48	1112.21	-68.9397	-204.715	-1449.67	1272.94	1080.16	-3097.24	1340.72	-747.427	3065.59	881.436	-1188.09	3036.25	782.279	-681.301	3350.54	1432.92	-1095.43	2931.54	1158.66	-1176.68	2471.92	-476.093	-1043.02	-1443.52	-905.844	-951.1	4179.46	-1105.41	259.862	-2266.05	-902.086	12.2145	-68.3472	-92.1236	-3878.13	-245.895	-9541.05	-678.625	-667.211
MT5048_V02	585240	Normal	Batch III	Normal	2082.9	5390.35	-927.893	-4018.14	-3422.69	583.745	-497.718	-500.587	-1543.57	801.657	692.22	-3530.79	674.376	-1458.4	3173.03	746.928	-1694.56	3130.85	459.501	-1578.93	2681.43	709.84	-1607.39	2953.95	611.211	-1666.67	2189.4	-952.355	-956.82	-1761.87	-1096.23	-1384.21	2828.2	-1248.51	-209.856	-2275.42	-1104.96	-25.7631	-141.13	-916.445	-4522.09	-288.031	-11105.8	-1004.56	-1130.81
MT5049_V02	252440	Normal	Batch III	Normal	690.474	1836.61	-950.983	-4246.57	-3377.99	510.414	-199.961	-320.422	-1566.66	970.849	821.334	-3434.72	781.853	-1448.07	3083.42	460.009	-1840.52	2714.15	481.097	-1533.98	2769.03	360.348	-1726.21	3892.69	466.683	-1607.69	841.848	-884.968	-1072.27	-1740.57	-1088.78	-1482.38	2507.94	-1193.56	-303.483	-2315.84	-927.26	-113.136	-133.575	-908.89	-4459.51	-280.58	-10839.4	-1044.47	-913.939
BM01-13	341385	Tumor	Batch IV	Luminal A	6102.9	13215.5	2160.48	11797	11653.5	411.992	1152.6	533.977	3114.58	459.601	97.44	4205.95	82.3316	4796.18	1562.83	711.469	5051.82	805.564	764.112	5107.31	1815.45	463.063	4915.79	1135.64	341.965	4805.36	5531.66	2787.46	2776.41	6631.12	4648.24	3557.04	1942.66	1271.05	1170.09	4039.83	4283.47	723.182	1688.1	1386.01	7393.77	3483.23	17183.5	1292.86	4319.37
BM01-15	550011	Tumor	Batch II	Luminal A	7013.51	21569	3170.85	7392.39	6431.54	1396.96	1202.45	996.791	5203.07	2859.63	2982.13	2580.33	2827.53	1552.1	6037.11	1213.54	1955.87	6533.77	1281.12	1753.73	6714.95	1219.58	1752.55	6564.54	1252.81	1469.52	6757.67	1061.53	2882.24	3819.91	2089.71	1257.74	4698.87	1408.4	998.976	2941.93	2445.22	1089.62	804.586	661.01	3799.15	5883.4	9341.37	1473.74	3483.13
BM01-27	1019169	Tumor	Batch III	TNBC	6780.71	17644.3	1581.55	6568.76	7519.64	1038.84	940.699	985.294	3047.59	2862.52	2966.88	1979.44	2835.82	4859.81	10891.9	1179.23	5025.17	9792.78	1145.81	4561.55	10730.6	930.678	4666.18	10351.4	1158.65	4677.43	5766.6	2234.17	3157.46	3484.96	2150	4847.01	4249.14	995.277	1215.35	3408.01	2013.81	1358.14	1092.41	507.879	3402.63	3764.65	8658.26	304.163	2704.42
BM01-29	482609	Tumor	Batch IV	Luminal A	7094.69	21745.5	1849.74	11948.8	7177.13	263.225	-260.374	64.7059	2100.98	-1091.47	-1305.25	2493.38	-760.141	3052.4	-2748.71	64.5579	3520.68	-3139.7	237.284	3330.84	-2930.81	221.023	3240.88	-3120.57	353.965	3411.08	8102.34	1467.09	1158.38	3451.6	3166.7	2008.95	731.332	1064.61	201.231	1397.48	3191.45	177.512	124.303	752.975	3952.7	2684.67	12139.3	1122.25	3499.98
BM01-34	250446	Tumor	Batch IV	Luminal A	9542.06	28900.3	2299.99	12800.2	12843	1698.16	1684.18	1302.39	3138.64	1019.74	869.608	6123.47	1835.05	5432.95	13107.1	1672.17	5621.15	11285.3	1199.79	5317.42	12283.6	2237.2	5061.82	10887.9	1531.99	4624.31	11284.4	2273.43	3001.93	6530.15	4220.02	3224.47	6325.71	1475.19	1081.97	4752.84	3669.41	386.099	877.586	1703.51	8855.56	3613.89	20794.1	1481.04	5748.69
BM01-5	860026	Tumor	Batch II	Luminal A	16949.7	49261.1	3597.06	10327.6	12726	1584.87	2226.61	2227.96	4631.06	3089.27	2874.7	5043.83	2963.63	5478.96	17385.9	1522.72	5577.83	18041	1652.84	5793.42	17106.5	1706.4	5227.54	17205	1698.23	5977.88	16847.8	2715.35	3221.61	5925.58	3166.43	3699.51	6146.7	2453.32	1020.4	4789.88	3031.93	2031.85	1409.74	1359.25	8026.45	3046.68	20144.7	2404.52	5428.96
C1010	814596	Tumor	Batch IV	TNBC	5903.09	16479.5	2978.44	21886.5	17713	1444.78	1942.12	2387.53	3592.53	-736.718	-481.392	3928.4	-632.467	3821.02	1282.2	1623.39	3924.07	1445.6	1134.31	4189.99	1384.35	1015.75	3760.8	1489.62	1027.17	3904.15	6204.92	1972.51	3526.2	6050	4658.54	2765.04	4839.63	1549.11	597.328	4223.29	4738.99	623.743	582.373	1297.38	4945.29	5197.5	11279.5	2243.1	4337.92
C108	537362	Tumor	Batch II	Luminal A	34378.5	91626.2	5603.88	89669.1	17717.1	3103.73	4314.13	4699.96	7832.67	3819.57	3554.19	4224.42	3862.77	3471.31	31058.5	3432.48	4172.74	30619.4	3346.17	3743.81	32007.5	3541.9	4189.5	31850.4	3368.96	4079.65	34790.9	1810.97	9924.54	14916.1	12459.3	2552.87	12199.4	1299.37	1269.14	9745.77	12082.5	2009.7	922.238	1702	5744.2	8193.88	13678.3	1681.41	6473.92
C131	1784783	Tumor	Batch III	TNBC	30690.1	83980.3	2327.48	17801.6	11040.6	1814.49	2542.66	2462.75	3165.53	2901.24	3074.99	7418.36	3066.38	4142.89	25275.5	2176.52	4002.58	24861.7	1746.26	3679.43	25932.9	1914.53	4129.92	26256.4	1957.52	4267.74	30947	2245.37	4242.93	9385.29	6040.98	3140.45	6917.79	916.823	1607.65	7015.09	6161.97	1512.72	970.9	2187.73	7002.04	8860.09	17474.9	1040.52	8619.5
C135	842422	Tumor	Batch III	Luminal A	21793.3	60129	3524.53	22431.8	14394.9	3131.45	3333.22	3245.92	5828.36	2591.1	2767.37	7357.49	2965.94	1573.79	28048.9	2652.39	1849.03	29747.5	2673.47	1978.96	30571.3	3157.37	1801.2	28405.6	2477.71	1952.98	22897.1	926.383	3387.2	8210.79	5475.19	1003.46	9562.25	1373.45	1468.97	2995.84	5793.65	3590.85	2515.25	4278.91	1761.4	2771.01	4850.18	664.607	6185.59
C139	574605	Tumor	Batch III	Luminal A	10184.6	27998.9	2270.97	13186.3	16179.1	1678.92	665.135	1096.47	2102.13	2688.92	3093.61	2626.26	3180.62	5931.78	6290	1531.83	5673.13	5219.23	1383.72	5621.02	5940.13	1663.06	5467.13	6144.01	1514.33	5280.52	11378.1	2278.97	668.053	5252.74	3863.38	3793.48	6058.33	1787.22	817.001	3117.2	4260.79	1499.66	1044.14	196.309	10585.8	5005.33	23702.9	495.813	5187.1
C140	453939	Tumor	Batch III	Luminal A	25762.5	75414.8	10331.6	66206.1	23365.4	2842.19	5754.53	5799.13	13496.7	3850.14	3947.39	5922.7	3166.13	6918.31	38058.9	2547.01	8224.28	37534.2	2476.31	7198.62	38600.7	2373.81	7494.62	37708.7	2431.3	7384.98	26187.4	3330	7828.79	10668.6	7246.23	5297.07	9198.12	4163.44	1537.33	5856.38	6104.31	2279.56	2381.5	5491.93	9351.8	4131.39	18759.9	7589.88	4398.31
C152	484214	Tumor	Batch III	Luminal A	11390.7	30810.2	1644.47	13493.9	11120.6	1700.52	1998.76	1441	3233.54	2599.62	2423.52	7509.58	2717.18	3874.19	5705.02	1363.28	4491.72	6167.37	1900.67	4557.58	6054.88	1631.81	3836.72	4957.35	1599.42	5278.06	12087.1	2357.83	239.41	5657.13	3920.95	2813.46	5511.13	1127.62	969.587	2785.7	3723.95	1983.1	844.008	2076.53	2171.04	2946.85	5756.06	-124.252	4595.11
C165	709188	Tumor	Batch III	Luminal A	19531.2	51787.9	1221.28	5779.5	9296.05	1277.02	828.707	1069.14	1120.08	2561.22	2859.32	6291.25	2538.7	4975.31	11205.3	1461.62	4362.81	10459.6	1658.97	4920.14	11201.1	1589.51	4650.24	10394.7	1311.62	4741.26	17988.8	2236.92	642.669	2434.45	1387.35	3175.4	5607.96	1340.79	469.154	1368.92	1582.91	1183.16	986.459	465.739	2617.86	1017.27	6244.62	1250.62	3306.04
C166	714849	Tumor	Batch II	Luminal A	12532.4	35083.3	2115.05	14054.6	7937.77	1445.8	1705.77	1470.93	3132.56	3806.69	4215.11	3804.77	3690.27	5987.01	9735.74	1347.82	5571.73	9919.21	1403.75	5647.65	10305.3	1412.14	4970.6	10279	1303.55	5540.33	12288.2	2180.96	1302.62	5340.1	2203.21	4146.9	5696.4	1910.22	945.469	4730.06	3026.37	1715.39	1072.85	2339.76	5132.56	1927.66	12323.3	1250.57	3145.76
C18	792755	Tumor	Batch III	Luminal A	29989	89042.2	6208.45	28947	17585.1	2755.71	3809.91	3766.91	8149.71	3770.47	3928.84	11340.3	3741.85	6446.55	42637.9	2950.58	6687.88	41641.5	2989.19	7016.29	44460.5	3539.11	7514.36	41536.8	2764.54	6944.71	31130.7	3574.67	7007.66	8457.22	5492.39	4779.01	9995.32	2278.73	1286.26	4102.54	4590.14	2845.25	1580.9	2750.28	10497.5	2257.12	26162.7	862.728	4625.38
C197	1257834	Tumor	Batch IV	Luminal B HER2+	18331.7	52348.8	3955.61	18878.9	15647.5	3465.28	3903.03	3622.1	5177.66	5498.82	4913.09	6851.09	5341.69	6993.9	46857.5	3373.04	6539.7	46688.5	3465.77	6438.41	47448.4	3758.69	6614.91	46909.5	3299.36	6936.03	18466.6	2907.26	3213.84	7263.98	4726.44	4623.42	9720.46	2138.96	1456.57	5764.79	4820.82	1926.04	1489.76	1420.79	12124.5	3943.95	29883.5	2911.3	4676.48
C201	1541780	Tumor	Batch III	TNBC	28984.4	83268.6	994.819	6785.63	8566.53	2288.26	1359.74	1233.18	1299.45	4820.23	4795.88	2789.66	5032.97	4919.29	10302.1	1850.49	4843.62	10339.7	2015.71	5467.19	10035.4	2032.03	5300.93	10052.3	1731.05	4761.35	29647.7	2534.41	1197.83	8426.96	5760.56	3573.98	7349.49	1209.31	1437.97	6751.87	5962.68	786.73	595.133	81.0596	5438.72	4196.48	12764.7	729.208	4235.25
C203	616605	Tumor	Batch IV	Luminal A	34299	94050.4	996.404	9141.44	7531.64	800.161	46.2796	42.2854	1408.38	2695.38	2891.84	3163.02	2266.44	1543.71	11927.7	819.216	1880.68	11898.4	632.817	1650.66	12028.6	909.378	1928.69	11401	374.103	1709.2	35412.1	727.946	759.146	3107.58	2265.97	1074.93	2936.58	781.207	227.21	2265.32	2395.63	-111.443	99.3394	791.823	2301.13	3740.02	5816.94	811.994	2157.55
C204	508917	Tumor	Batch III	Luminal A	67372.8	193274	3536.55	23840	18072.5	3455.23	4872.69	5381.23	5284.13	2286.78	2332.76	23165.8	2287.06	3187.9	75387.9	3432.12	3199.81	74633.4	3889.86	2344.8	75489.5	3906.44	2130.03	74417.9	3575.25	2366.16	69983.3	1599.31	2406.23	9615.91	5344.01	2130.62	12072.7	2016.7	1526.89	5838.36	5638.39	3161.36	2021.98	2911.42	2444.26	3702.74	6269.08	865.471	7322.29
C22	496338	Tumor	Batch II	Luminal A	12977	35056.3	3358.89	25290.9	28116.1	4402.06	2899.86	2904.4	4511.94	3909.13	3755.81	5122.03	3982.04	8592.27	37136.1	4140.83	7373.82	37555.3	3906.06	8106.53	40295.9	4790.47	7976.87	39036.7	3903.01	7932.43	12944	4436.86	6336.77	10434.4	7816.97	6456.46	14312.7	2147.33	1234.6	8125.26	7211.23	2503.79	1625.66	3156.26	4178.69	12063.1	11764.4	2380.14	5932.04
C225	1260473	Tumor	Batch IV	Luminal A	12437	37554.5	4204.93	24592.7	14428.3	1572.38	1997.69	1518.92	5960.65	1209.56	1454.95	6464.02	1694.18	4448.48	5904.52	1447.21	4415.89	5835.73	1396.45	4353.01	6024.77	1523.43	4452.65	6168.39	1461.67	4247.37	13689.6	2118.41	4772.22	7042.56	4598.16	2923.8	5673.04	1941.62	1170.13	5197.76	4583.66	1600.48	912.595	1892.05	7386.26	3472.39	18832.3	1792.97	6199.43
C229	1732907	Tumor	Batch I	TNBC	20567.7	55779.5	2742.83	13693.2	9652.97	1656.16	3979.11	3493.91	3683.13	3115.54	3186.57	4488.03	3066.13	3989.4	25187.3	1385.35	4306.06	25913.1	1608.34	4033.94	25734	1462.02	4144.75	26428.7	1545.55	4069.93	19998.2	1921.9	2816.97	6367.81	3854.46	3622.61	5692.1	1593.81	1263.89	4674.87	3817.47	1497.46	1332.42	3236.98	5492.79	2959.19	14016.6	2104.7	4348.96
C23	922050	Tumor	Batch III	Luminal A	16762.4	45394.9	4339.81	34831.2	17185	2108.37	3321.47	3290.75	6230.3	3458.34	2942.6	4557.76	3407.59	4259.77	17778.7	2148.35	4315.02	17932.8	1958.55	4665.85	19363.1	2053.28	4133.34	18393.3	1898.95	4483.07	16518.6	1968.68	1844.26	5733.61	3596.25	3194.28	7064	1936.99	1598.18	2637.24	3243.57	1880.42	956.199	1265.42	1395.42	3201.05	5043.6	2892.22	5796.91
C234	778158	Tumor	Batch III	Luminal A	29941.8	83843.9	6047.53	41394.2	26311.1	2161.48	3393.63	3491.77	7672.06	3671.68	3523.27	9298.91	3608.82	3151.79	27443.1	2093.22	2858.63	27551.9	2150.01	2896.85	28272	2103.6	2878.77	29166.7	1742.93	2499.27	30441.7	1478.81	4727.98	8971.5	6285.81	2051.66	6796.48	950.883	1263.27	17606	6265.48	1348.96	918.008	1802.6	4194.02	6108.19	9283.33	667.507	5867.16
C249	769457	Tumor	Batch II	Luminal A	6049.88	20413.1	3029.75	16940.9	18419	1361.68	1711.78	1740.68	3805.9	2739.87	2800.84	4476.89	2650.77	2834.73	14524.4	1326.13	3163.53	13864.4	1343.21	3290.13	14012.7	1097.51	2790.97	13777.9	1231.85	2880.41	6979.76	1347.49	2571.98	5822.75	4213.21	2327.82	5340.4	1602.59	1027.93	4463.01	3824.78	1732.68	974.699	791.192	4790.1	7846.15	12436.2	1402.36	4149.54
C250	511146	Tumor	Batch III	Luminal A	8106.32	21600.1	2512.35	17042.4	13475.1	1294.36	392.429	681.572	2213.92	1904.19	1928.44	410.899	1957.72	3801.81	5683.34	1243.95	3789.42	4904.16	1047.66	3834.34	4819.22	1308.67	3148.88	4744.35	1033.25	3054.09	7838.22	1681.92	1730.12	3186.61	1697.74	2575.3	4931.17	356.048	527.312	709.881	2151.4	728.523	979.805	340.35	3092.97	4113.93	8502.42	884.074	2745.52
C257	1103360	Tumor	Batch III	Luminal A	8324.3	23777.8	1155.6	17284	9047.02	1074.04	669.023	688.442	1544.23	1931.86	1594.72	-703.727	1652.74	1106.24	7249.44	1099.16	1083.46	7746.32	1145.42	980.703	6970.04	1172.47	1139.13	7271.43	1105.83	834.607	8611.79	518.378	936.334	3173.13	2420.17	465.144	3700.81	201.935	466.27	1440.02	1954.92	838.87	742.905	332.636	2139.75	9336.73	4535.44	1317.37	3557
C258	1366470	Tumor	Batch I	TNBC	12481.2	36082.3	3769.5	28857.4	11470.5	1993.77	2303.67	2194.41	4863.42	2948.04	2933.64	3783.41	2696.02	3639.72	18771.4	2580.1	3529.4	17929.4	2621.49	3592.01	18665.1	2273.27	3618.04	18885.9	2024.12	3734.31	13476.4	1848.88	3237.51	5613.82	3884.38	2563.93	8955.42	1415.41	1058.67	4354.85	3626.26	2163.9	1494.96	1355.17	4291.48	6424.45	11308.9	1665.33	4137.28
C268	1510039	Tumor	Batch I	TNBC	7177.99	19424.5	2412.91	12930.2	11583.5	1606.81	1782.58	1719.27	2970.47	2614.07	2644.71	3317.9	2699.58	3907.54	2403.79	1508.25	3868.6	2503.18	1701.16	4020.24	2405.01	1775.97	3836.31	2414.78	1480.3	3909.77	6800.88	1892.31	1936.43	6278.39	4407.34	2830.54	5991.38	1253.16	845.853	3717.58	4682.02	1250.21	912.782	721.664	5306.11	5094.21	12828.7	1052.69	3818.41
C280	1112356	Tumor	Batch IV	Luminal B HER2+	6383.3	20177.8	8584.92	51267.3	20713.8	2260.22	7905.32	7569.1	10101.7	699.608	927.563	4856.13	1050.16	4911.14	7847.26	2746.16	4835.88	8075.62	2580.08	4723.31	8317.56	2651.23	4773.23	8569.88	2236.92	4671.2	7555.4	2215.64	5101.62	11164.8	7266.98	4062.91	8782.98	1885.26	2055.84	6636.3	7435.76	3774.85	2125.72	2628.46	8864.57	4701.47	22558.9	3537.84	9800.39
C287	1502573	Tumor	Batch I	TNBC	10072.5	27811.9	2686.54	12833.7	12236.3	2038.77	1685.84	1973.04	3352.6	2801.77	2938.69	3745.88	2833.21	3885.74	4586.25	1856.24	3959.01	4600.63	2059.41	3894.95	4419.02	1894.07	3926.6	4813.35	1874.05	3864.11	9985.56	2041.68	2712.01	7719.79	5347.96	3291.53	7155.06	1823.9	1103.6	5755.52	5204.63	1678.24	1071.98	991.322	4464.34	6949.66	10338.1	1212.84	5156.26
C288	1361596	Tumor	Batch I	TNBC	34990.1	101115	2516.66	16299.9	16617.7	1755.22	2105.08	1974.73	3444.2	3999.41	4050.7	6622.81	4199.37	4132.83	39337.6	1925.22	4243.44	38088.4	1864.78	3925.81	39593.2	1984.4	4235.09	37477.2	2009.65	3944.74	35917.5	2108.96	2410.02	7533.31	4590.98	2798.06	7077.81	1113.35	970.674	5383.36	4845.03	1761.2	1151.71	930.168	5545.18	3444.18	13741	1394.28	5068.02
C304	1122444	Tumor	Batch I	TNBC	29565.9	87833.1	2148.94	13410.5	12667.5	1854.15	1346.05	1405.15	2602.2	2901.42	2761.23	5578.06	3055.19	3859.02	35670.3	1429.37	3667.05	36075.9	1345.69	3981.14	35703.3	1631.18	3637.23	35666.5	1406.78	3756.95	31757.3	1694.79	1759.7	4303.66	2575.94	2569.35	4941.55	1162.81	725.243	4325.69	2822.56	1212.02	894.846	820.453	3998.96	1710.63	10095.9	1064.33	3188.52
C306	713804	Tumor	Batch II	Luminal B	34988.4	102091	7609.55	33798.3	18277	2556.61	5404.07	5149.55	9007.06	6363.11	6415.72	5540.88	6860.6	5980.25	37230	2400.09	5800.45	36347.9	2631.2	5319.63	36754.2	2269.92	5586.71	36648.6	2316.82	5448.39	35256.5	3163.56	5810.79	9164.95	6524.17	4483.48	8368.68	1417.19	1579.64	5137.11	6580.81	2145.33	2124.84	2770.72	3892.86	11315.2	10274.5	2652.85	8617.2
C336	725691	Tumor	Batch II	Luminal A	10782.7	30738.5	2908.96	6501.57	8885.46	1332.39	2342.56	2531.1	3689.18	3463.73	3852.22	3894.04	3651.33	4920.83	13903.8	1370.13	5028.53	14339.2	1655.15	5683.02	13013.6	1720.66	5963.39	13513.6	1288.46	5162.91	11090.3	2957.46	2022.63	5186.17	2569.27	3122.01	5667.33	1835.08	1030.98	3896.01	3267.72	1600.54	983.231	1180.96	7372.33	951.756	17638.2	1524	4235.47
C340	1155195	Tumor	Batch III	Luminal A	28877.1	78612.3	1447.11	12739.1	10348.5	2260.28	4806.3	4069.4	1650.3	3010.08	2904.98	2072.45	2680.59	2949.69	9789.45	2125.71	3004.47	9418.72	2062.64	2713.34	9294.03	2003.84	3018.9	9984.59	2060.25	3146.26	29318.9	1437.65	-19.4497	6365.08	4714.95	2327.67	8026.34	1148.43	1368.53	16950.3	4279.94	1094.26	809.314	839.539	4267.34	3424.23	10452.9	5320.79	5235.94
C342	656324	Tumor	Batch III	Luminal A	8265.8	24378.1	2508.09	16381.7	10739.7	1428.84	1708.83	1499.49	2757.17	2135.5	2489.11	3095.79	2075.91	3625.84	7019.17	1526.57	3343.53	7164.92	1420.68	3367.37	6794.91	1134.87	3318.32	6759.78	1004.2	3066.03	8794.88	1182.05	1933.82	3944.9	2530.39	2159.98	5009.3	1589.87	531.387	1411.86	2850.54	1397.81	1186.91	1194.58	6201.72	3067.25	14190.6	1439.91	4380.72
C363	1697635	Tumor	Batch III	TNBC	9564.69	27502.3	2296.78	10317.3	10958.2	1996.55	2288.8	2308.85	2636.32	4787	4812.38	2866.75	4327.28	5500.12	12824.8	2109.78	5246.95	12369.5	1909.97	5745.82	12870.9	1923.8	5490.96	12795.7	1846.47	5939.84	9935.73	2777.82	3799.37	7996.19	5901.41	5406.5	7450.09	1109.14	1382.99	6609.55	6023.39	1394.48	776.802	565.997	5755.27	8977.06	14644.8	1166.74	4735.88
C389	595167	Tumor	Batch III	Luminal A	20698.6	62496.6	3953.39	33158.3	22397.1	1440.45	1646.83	1528.07	5313.08	1764.83	1620.83	9451.59	2052.63	3067.53	13039.2	1623.41	2711.28	14487.1	1201.11	3272.27	12954.7	1703.79	3283.95	14524.4	1770.1	3428.48	21815.1	1717.71	2583.3	4263.36	2539.59	2271.98	5592.91	471.981	939.405	781.469	2737.23	1325.36	908.204	716.292	984.447	4590.68	2123.76	-166.041	3901.48
C440	603298	Tumor	Batch III	Luminal A	13212.1	38810	3954.49	10753.7	17004.5	1768.79	2076.44	1729.67	3786.79	4451.06	3891.19	5557.35	3621.28	7233.35	14753.2	2178.82	7399.07	14779.6	2084.8	7614.55	14316.9	1889.92	7685.33	13297.5	1817.15	6909.57	13888.6	3337.62	2422.03	6062.67	3579.86	6674.99	7414.63	3561.2	445.823	2621.42	3728.67	2064.94	1515.01	1338.25	10348.5	3684.16	27566.9	4932.17	5093.13
C451	1009442	Tumor	Batch III	TNBC	20783.1	58110.1	4577.89	20822.6	11875.4	2794.51	3831.56	4178.85	6693.18	5394.95	5680.94	5536.46	5395.91	5534.36	78024.2	2248.78	5619.25	79678	2765.19	5161.98	80863.1	2864.55	5530.68	80243	2654.46	5315.03	20906.7	2862.84	8633.38	11002.2	7026.4	4798.01	9787.01	1959.62	1908.51	8459.2	7323.69	2349.74	1558.8	2324.49	11322.1	6952.51	29474.6	1019.4	3434.12
C49	609487	Tumor	Batch II	Luminal A	68925.5	189657	984.12	9950.4	13596.2	2539.4	2527.83	2334.49	1430.09	2257.6	2489.51	12981.4	2612.45	3247.8	19725	2831.46	3250.32	18802.6	2939.68	2762.35	17962	2495.67	3083.87	18879	2412.51	3063.7	69856.9	1482.49	237.706	6231.42	3992.8	2630.28	8845.55	1616.03	1227.97	4869.96	3914.59	2028.21	1497.44	1269.5	4879.36	5175.56	11819.5	1431.21	4855.87
C494	544838	Tumor	Batch III	Luminal A	12128.4	36332.7	2695.03	14057.5	14021.9	1658.83	1373.74	1265.39	2897.84	3758.96	4125.28	5946.07	4181.34	6982.84	8379.86	1506.45	7050.16	8548.05	1502.05	6878.31	8383.86	1720.76	7359.99	8288.24	1870.01	7515.73	12837.5	3567.93	2449.73	7286.88	4488.9	5652.34	6198.55	3387.87	1104.5	3752.74	4282.5	2202.58	1493.86	922.483	7946.91	4291.39	18957.8	3667.48	5355.57
C521	1148483	Tumor	Batch IV	Luminal A	6348.19	18260.2	682.935	8079.54	6540.75	704.249	2040.56	1604.53	977.967	-520.143	-668.964	3123.61	-714.083	5975.28	-1574.66	762.908	5840.82	-1596.03	697.903	5741.81	-1721.21	512.336	5810.67	-1749.83	678.191	5932	7506.26	2822.37	444.06	3172.14	2344.46	3941.91	2127.73	2047.97	332.739	2564.43	1994.93	300.745	712.588	955.96	7001.43	2908.28	17158.2	3400.23	5240.04
C533	1223816	Tumor	Batch IV	Luminal B HER2+	12723.3	35257.2	4657.9	22563.8	12078.5	4000.6	3310.83	3307.18	5757.02	401.151	110.818	6755.2	348.693	2394.11	13451.6	4020	2546.28	13597	3718.9	2905.3	13898.8	4394.92	2397.99	13393.8	3946.63	2816.77	13658.2	1340.12	3459.81	5850.42	3487.98	2287.77	15019.4	1552.14	758.074	3718.03	3786.57	6363.79	2146.8	3633.53	3680.22	3149.56	8930.04	1326.5	5449.81
C537	1761999	Tumor	Batch IV	Luminal A	7868.38	22458.7	2342.8	14356.6	13492	2332.51	1403.04	1488	2771.17	2506.77	2529.37	4481.3	2455.53	6368.19	10689.3	2133.1	6480.45	10897.4	2482.73	5973.04	10405.3	2143.29	6409.27	10207.2	2213.91	6534.64	8964.18	3440.56	3331.56	6793.34	6323.99	4636.14	6738.47	2299.84	1090.08	4190.77	6032.7	1861.3	1879.56	1420.08	9126.1	4787.07	21828.2	2381.65	8039.87
C56	906116	Tumor	Batch III	Luminal A	23079.3	64875.7	2762.52	8591.95	14604.3	2433.51	1965.64	1627.04	3966.31	3765.77	3700.46	8931.87	3987.66	3013.13	42000.1	1800.64	3484.25	41303.6	1913.7	3360.54	40242.9	1964.3	3324.79	41587.5	1730.68	3334.56	23210.4	1756.28	3625.53	6278.96	4692.49	2260.14	6976.78	2451.33	1253.67	3952.71	3760.11	1502.59	884.362	354.294	3661.55	4578.49	9590.84	1429.62	6463.97
C586	1188179	Tumor	Batch III	TNBC	22125.4	60946.4	1903.71	20354.5	7618	1992.13	5239.57	5295.85	2027.3	3669.26	3669.96	1387.92	3773.26	3299.76	13640.8	1871.59	2709.92	13206.7	1939.44	3099.33	12845.3	2022.24	2543.28	13374.6	1632.79	2698.17	22308	1438.86	2112.25	11849.5	7768.95	1231.13	7495.45	783.088	1126.12	7866.35	7817.17	743.605	571.206	1677.86	11281	2201.56	29150.1	-12.3886	2169.82
C60	1098323	Tumor	Batch IV	Luminal A	34466.3	102776	2417.88	21046	12492.1	2171.42	1290.68	1089.89	3017.87	624.606	597.213	3806.38	940.885	2108.3	7507.21	1993.68	2283.82	7473.07	2584.58	2279.7	8484.1	2353.35	2165.91	7933.07	2111.29	2314.94	35738.8	1129.71	1784.21	7938.27	4334.43	1975.21	8282.11	939.433	914.749	6750.3	4842.16	888.744	616.624	1445.44	3419.47	3801.61	8116.06	1492.48	5151.39
C702	1184199	Tumor	Batch III	Luminal A	20752.9	57276.7	2575.18	19682.4	6499.26	2479.09	2925.36	3016.87	3157.71	1736.21	1843.18	1290.36	1968.08	132.975	15714.9	2545.97	-31.0136	15493.8	2602.24	277.926	15333.7	2439.06	-76.3451	16340.6	2599.56	384.208	21674.8	22.9302	3366.81	6586.59	4594.61	109.76	9488.71	409.022	795.462	3401.4	4319.28	4476.33	2250.94	3645.4	-1215.2	3470.98	-2592.32	671.519	5149.9
C704	285737	Tumor	Batch III	Luminal A	7018.73	19451.5	3447.32	11470.7	19164.5	1395.48	1450	959.917	5101.72	3707.19	3202.11	1061.15	3866.43	9242.91	4984.64	1588.11	7697.64	4992.91	1414.77	7475.94	4633.96	1063.81	8565.36	4789.62	1303.15	7660.79	6914.43	4405.62	6683.87	13754.5	7774.06	4566.48	4969.76	2807.05	1134.76	17171	10067.6	2067.78	1609.87	2341.38	7047.58	2829.29	19009.2	115.695	4641.15
C75	1416619	Tumor	Batch I	TNBC	15563.9	42530	4371.51	26479.7	20239	1902.47	2112.8	2275.09	6052.84	3333.15	3194.17	4452.97	3165.94	3907.74	9297.74	1852.42	3698.17	9378.58	1519.45	3647.72	9670.52	1881	3681.31	9424.87	1779.19	3614.93	15459.7	1865.58	4664.37	7882.16	5212.08	2516.33	6179.54	1580.47	1381.59	5731.25	4895.5	2366.28	1273.42	1762.54	6111.92	8092.36	14680.9	2426.1	5276.45
C81	882129	Tumor	Batch III	Luminal A	19637.8	58264.1	5881.38	26454.7	11903.1	1849.24	4146.29	4615.99	7808.69	3168.82	3035.39	3549.74	3026.24	3476.51	20728.7	1767.35	3322.69	21197.2	2024.61	3233.45	21835.2	1950.92	3334.64	21475.7	2136.15	3234.79	19925.7	1478.19	6372.86	10093.1	5891.62	2881.35	6722.56	2718.97	1016.49	4719.17	5944.78	2099.09	1464.6	3003.76	5601.55	2957.32	15730.5	1970.74	4369.56
CT74	278408	Tumor	Batch IV	TNBC	25321.1	65658.8	1500.76	14642.3	15381.1	1508.55	1422.39	1473.12	2554.77	5713.9	6104.47	7495.61	5719.74	3175.71	33428.9	1133.34	3176.32	32467.8	1354.05	3334.33	30256.1	1537.34	3319.26	33088.1	1447.72	3141.61	24089.2	1791.73	1625.19	5493.78	3655.14	1788.78	6587.51	788.372	982.852	4980	3946.73	1000.73	937.888	2201.65	5626	3738.82	14655.4	1513.73	3129.88
GT07	1222576	Tumor	Batch III	Luminal A	40787	119003	883.866	4878.94	18571.4	2134.28	2733.91	2642.18	1052.97	2529.41	2233.78	7993.59	2359.31	835.537	30733.2	2447.41	1243.44	29675.2	2388.97	629.822	30276.9	2684.99	965.111	31091.2	2238.24	820.646	40643.6	904.931	862.057	4645.47	3495.72	21.8781	8360.56	36.4858	917.832	1960.2	3115.24	1070.12	1356.41	910.549	1928.57	11900.7	3566.67	1422.51	6084.5
GT141	444669	Tumor	Batch IV	TNBC	12342.3	33981.8	4639.41	24335	12073.5	1250.05	2201.14	2058.39	4965.77	628.065	1124.52	2347.32	886.347	2572.53	23243.5	1661.33	2806.07	20596.2	1663.84	2574.22	23048.9	1491.41	2532.06	22281.6	1607.85	2175.28	12140.3	1035.37	3603.53	5521.72	3173.86	1693.04	6128.76	937.318	714.185	3578.43	3201.04	1022.9	521.9	1268.14	4689.94	3058.12	11407.3	1066.07	3659.19
GT226	570663	Tumor	Batch IV	Luminal B HER2+	14573.4	40075.7	2462.36	16192.6	11175.6	944.182	2193	1851.9	3729.61	3337.37	2945.5	4050.17	3081.55	2976.47	26161.8	601.792	2809.22	24673.7	816.449	3005.26	26569.9	654.158	2842.41	26615.7	541.413	3154.55	14169.4	1612.44	1276.12	5291.63	3939.99	2176.58	3032.87	798.051	973.428	3506.79	3648.3	320.725	635.064	644.265	4139.47	3598.62	10889.2	1338.65	4162.15
GT74	736228	Tumor	Batch II	Luminal A	19381.5	57507.1	7113.76	17726.1	12247.6	1675.49	1565.5	1335.17	8765.17	2164.17	1793.99	3001.02	2219.1	565.991	52102.9	1637.49	935.999	51004.1	1296.13	614.279	51191.4	1888.77	891.557	50863.6	1425.13	445.903	20167.3	227.066	465.041	5280.17	2962.91	1346.54	6376.69	1100.21	1374.78	3961.49	3131.19	2696.86	1802.06	1244.64	4248.52	8042.69	9920.16	1054.26	3427.46
GT91	747892	Tumor	Batch IV	TNBC	7253.5	20243.5	3719.3	18084	21894	1913.43	6431.72	6438.39	5175.77	-939.015	-991.398	2433.35	-743.183	3632.75	28697.3	2017.43	3644.41	27621.7	2155.84	3887.07	29395.6	2232.43	3533.71	29406.3	2229.84	3658.03	8267.87	1492.26	5925.18	18501.9	10757.5	3122.4	7554.87	1920.83	2407.55	14960.2	10662.3	2026.45	568.272	1134.71	8499.3	3053.9	21596.3	1653.54	6422.68
GT93	567925	Tumor	Batch IV	Luminal B HER2+	13505.6	36876.2	4543.67	20611.1	11232.9	1269.97	1767.82	2085.61	5483.51	4840.2	4997.04	4187.58	4679.13	4237.38	7943.4	1195.06	4344.91	7019.97	1044.06	4032.81	8849.62	1101.16	3975.32	7780.21	890.244	3843.49	13494.9	1978.48	5256.31	8186.85	4390.48	3313.08	3866.54	864.84	2161.93	4610.73	4507.45	1182.77	347.113	1331.13	8211.64	3317.28	20069.3	1172.39	3690.53
MT1023	386016	Tumor	Batch IV	TNBC	64146.9	176454	2067.1	16984.7	20102.1	6329.64	3683.17	4425.68	2325.38	14551.7	13454.3	13539.6	14052.7	3770.63	59243.2	5799.93	3564.82	61785.7	5735.22	3737	58696.2	5862.88	4158.9	60345.3	5787.17	4247.99	64483.4	1741.94	1956.78	13260.9	9036.76	3866.57	21902.6	1980.93	2799	13257.6	8962.16	1609.73	894.394	2293.02	7040.24	11961.2	14817.8	712.23	3666.03
MT1029	479812	Tumor	Batch IV	TNBC	12834.2	37054.3	2873.61	26766.8	13674.7	1860.82	3824.94	2618.04	3773.6	1404.63	1577.78	2994.7	1480.33	2888.27	1765.45	1863.77	2605.72	287.846	2356.08	3293.71	1758.62	2281.93	3077.77	1128.04	1836.95	2997.89	12730.3	1422.55	3193.38	5241.05	3724.37	2881.47	6510.48	941.95	718.606	4205.47	4120.44	1660.33	851.657	1624.56	5066.76	6229.34	11116.4	1474.31	4819.85
MT111	253110	Tumor	Batch IV	TNBC	11160.5	35151.6	1956.94	14312.3	10588.4	849.968	1437.25	1168.71	3695.26	1029.54	1362.05	2227.5	809.058	3102.05	2882.51	1647.07	2907.92	2746.01	1673.22	3130.84	3347.14	1327.72	3401.38	3356.23	1287.99	2587.62	12442.9	1921.49	1955.15	2728.43	2774.29	2080.13	3544.13	1366.52	308.732	1885	2445.93	1908.53	1027.61	864.654	3620.46	6897.44	9257.35	1468.78	3389.16
MT1118	838067	Tumor	Batch III	TNBC	9611.15	29658.8	2177.19	8097.8	11448.7	1141.51	553.113	249.684	2174.25	2552.46	2811.12	1552.33	2847.94	3331.74	11632.3	991.669	3709.84	11289.9	1029.33	3121.04	12202.6	952.327	3618.29	11504.5	1064.63	3569.47	10251.9	1583.72	991.679	3818.22	1897.22	2751.09	4785.74	1081.71	889.739	3613.01	3149.32	1522.24	905.193	527.619	8887.34	5843.76	20047.9	1585.26	2480.81
MT1213	505524	Tumor	Batch IV	Luminal A	7192.55	20435	2200.02	13322.6	13062.9	769.66	2127.36	2243.16	2630.77	-129.862	-75.3605	2531.53	218.269	3748.36	1335.46	523.872	4221.23	446.94	577.57	4420.64	1076.39	561.309	4572.41	751.296	1208.43	4401.03	8726.99	2114.12	1717.36	4683.05	3861.26	3033.73	2865.59	1367.98	1122.64	3839.1	3017.6	1610.24	1469.32	975.457	4475.03	6281.05	11352.8	1333	3640.36
MT1230	377142	Tumor	Batch IV	Luminal B HER2+	5245.15	16422.2	2721.54	14958.5	11102.5	786.593	882.222	722.698	3521.4	-1012.59	-1062.75	2715.05	-1307.88	2876.14	3170.61	613.292	2281.1	4211.61	105.82	2936.88	4105.41	678.786	2921.82	3555.06	528.575	2917.27	5768.29	1515.74	1717.91	3581.21	2189.82	1863.98	1816.83	1017.92	186.311	1700.07	2622.05	1780.31	706.451	869.059	3965.85	4460.84	8446.31	832.023	3481.9
MT1266	1077693	Tumor	Batch III	TNBC	6958.18	21272.1	1143.08	12155.1	8931.23	1095.32	171.81	306.618	1781.33	2484.94	2585.04	-446.249	2429.9	3661.46	6638.27	1251.12	3697.7	6639.44	1310.87	3511.48	6657.64	952.193	3082.32	6822.26	1116.03	3697.91	7587.6	1808.46	2438.73	3641.11	3102.46	2915.42	4236.42	848.534	891.357	2602.37	2868.96	901.517	571.776	685.706	3266.12	5461.4	8094.03	627.454	2713.94
MT1275	1056656	Tumor	Batch IV	Luminal A	5684.05	16536.6	3044.77	21493.1	16185.4	930.261	444.71	724.271	4036.02	-560.203	-792.879	2422.13	-857.841	3176.03	4934.6	812.258	3242.71	4817.78	652.091	3284.64	5324.96	1148.45	2813.48	5236.08	714.396	2979.97	6273.72	1656.49	3980.43	5147.73	4237.13	2407.9	3002.38	1183.67	1018.25	2932.99	4246.47	2038.87	1462.8	1218.28	3848.66	14117.5	9952.42	1893.75	4321.29
MT1310	823832	Tumor	Batch IV	Luminal B HER2+	22054.8	65076.3	4111.26	18541.7	21071.3	2601.01	1808.85	1692.37	5539.57	3226.46	3705.23	6490.84	3380.6	2824.79	51199.6	2929.05	2912.55	51067.1	2411.42	2955.96	49829.9	2867.21	2736.15	51420.3	2793.76	2863.22	21245.8	1356.32	1779.9	7929.11	4728.93	2536.19	9292.47	1105.9	868.88	6234.06	4924.84	3202.43	1480.52	1049.12	4080.98	5227.25	10606.5	1294.26	4885.36
MT1315	1080177	Tumor	Batch IV	Luminal B HER2+	17152.4	50694.8	3356.87	30093.7	15318.1	715.045	4220.9	4351.87	5329.19	8247.1	9190.94	3083.54	8871.3	2538.69	23862	933.352	2727.57	24093.1	801.763	2455.94	24386.5	592.632	2440.88	24258.2	501.47	2547.87	18440.7	1062.32	2566.05	6458.84	4169.64	1786.38	3217.05	1266.18	1038.2	4840.22	4483.06	2925.39	1831.32	797.645	3438.27	11505.8	8727.26	1435.09	5756.1
MT1337	1492840	Tumor	Batch III	TNBC	5360.87	15258.3	968.087	5282.62	4802.78	766.433	29.7548	-18.6873	1963.7	2398.71	2110.66	-767.907	2318.24	310.925	5255.72	613.688	375.018	5316.37	774.332	482.578	5109.52	782.227	441.602	5089.01	611.059	472.738	6000.74	118.581	-13.1635	1595.15	1297.83	423.053	2478.63	49.5471	485.672	1247.7	1187.23	938.982	490.574	-33.5418	1756.95	3161.3	3642.76	835.677	1496.85
MT1386	652815	Tumor	Batch III	TNBC	11315.9	32277.9	2671.58	8888	8089.4	882.39	508.761	-21.0794	3484.23	2542.5	2706.51	391.991	2587.94	2677.78	18008.2	640.507	2542.42	17270.7	1044.55	2805.7	17201.3	1097.67	2682.83	17748.5	1115.24	2096.85	11936.1	1212.64	2136.28	3263.76	1836.68	2296.37	3564.5	783.39	745.714	2692.1	1886.05	1491.33	790.074	780.673	1621.59	3798.99	4115.05	-142.094	3264.16
MT1584	1239139	Tumor	Batch IV	TNBC	3181.54	8643.28	1646.65	14131.4	8964.42	142.954	-171.316	-321.237	2111.58	-1389.96	-1618.87	2154.69	-1772.13	2192.81	-5176.84	-28.7502	2226.97	-5423.44	121.861	2143.82	-5133.45	-118.57	2313.5	-5394.79	-147.093	2250.61	3279.26	1057.41	1311.35	2684.3	2147.23	1552.96	74.8574	857.669	213.179	1799.63	2176.77	52.6968	365.433	732.978	3216.56	3167.5	8026.95	1347.63	3192.18
MT1643	839938	Tumor	Batch IV	Luminal A	18384.5	52909.4	3166.36	20590.4	12856.3	1694.65	1012.38	731.839	5148.06	3511.12	3559.24	2696.39	3729.53	2848.24	45679.5	1619.05	2676.96	44688.5	1524.19	2747.93	44419.2	1574.07	2818.93	44669.1	1683.16	2728.32	19223.9	1382.81	3160.17	4452.52	3523.58	2074.91	5329.46	1468.06	877.266	3368.19	3210.07	2891.4	1905.37	1413.28	3999.09	11116.6	9931.84	1176.3	4388.56
MT174	633367	Tumor	Batch III	Luminal A	13814.7	38584.2	1716.02	16408.3	19481.9	1079.38	544.038	610.562	1655.07	2040.09	2089.87	2866.03	2024.51	2345.03	5857.92	1357.9	2952.11	5478.52	1357.06	3124.81	4876.8	1039.35	2714.33	4662.22	1101.43	2623.27	14220	1016.59	186.551	6152.58	4026.11	2061.81	4595.63	731.534	496.763	2679.51	3516.38	1695.78	863.982	242.168	298.612	9246.48	1340.62	742.521	4050.34
MT1794	578834	Tumor	Batch IV	TNBC	29859.3	83561.8	2126.1	17699.5	20048.1	7015.79	18417.4	18800.2	3610.1	5446.13	5195.21	6213.35	5313.72	2949.35	79424.3	6389.93	2889.16	77831.3	6265.23	2686.74	78439.2	6152.99	2630.04	78312.6	6977.06	2500.6	29709.1	1346.87	2354.33	10117.6	5122.84	2824.51	24814	917.523	3770.36	7807.1	5781.85	4022.02	1458.73	1045.99	4006.73	4308.55	10454.3	2044.06	4926.78
MT1847	707617	Tumor	Batch IV	Luminal A	13232.7	38352.3	905.569	9626.16	7310.9	353.793	510.536	873.674	1160.68	176.512	215.41	1833.05	-67.6965	1923.57	4517.46	582.959	1763.13	4532.5	416.84	1935.33	4600.71	459.462	1784.06	4677.64	537.497	1779.51	13529.3	834	575.643	1756.75	1716.85	1218.29	2846.84	858.029	166.562	1117.94	1655.14	232.802	80.0012	579.105	2418.53	4338.14	5901.46	1297.83	2969.6
MT196	1001708	Tumor	Batch II	Luminal A	2789.21	7867.62	825.348	4594.43	15811.2	953.879	1466.43	1317.7	835.626	2912.55	2679.74	2656.76	2506.33	2937.67	5948.4	958.614	2886.13	6562.11	1086.61	3070.16	6804.55	881.455	3062.52	6654.62	931.036	2982.22	3293.58	1279.02	1608.67	6837.99	4684.78	1782.92	3781.63	754.574	706.974	5197.96	4522.61	1015.4	753.146	579.829	4014.31	1846.37	10035.3	1474.34	3498.28
MT219	353645	Tumor	Batch IV	Luminal A	14991.5	42751.4	1746.59	12538.6	7060.51	609.552	570.109	481.791	2746.92	-286.757	-50.5556	2481.49	-1189.63	3610.36	-1232.31	465.737	3177.29	-261.292	908.295	3264.4	-1626.93	499.298	3079	-653.816	263.2	3006.31	14451.7	1856.22	805.216	2725.89	1949.8	1912.1	2731.49	1272.09	457.338	2454.98	2410.99	1293.73	905.018	1305.84	4245.16	4436.1	10281.4	984.099	3167.09
MT237	609808	Tumor	Batch III	Luminal A	5227.85	15922.4	2084.97	10862.7	13728.4	1159.66	316.476	383.846	2843.23	4567.09	4653.33	-1496.44	4688.8	2432.82	6644.76	1177.59	2081.43	7178.06	1039.24	2137.79	6903.89	1256.29	2483.89	6773.1	1161.48	2348.9	5269.73	1453.07	1520.48	4178.79	2990.3	1542.17	4655.32	289.684	1021.88	1892.48	2620.27	902.31	699.664	-440.064	8936.52	11615.9	23075.9	5414.4	1946.63
MT2385	1253990	Tumor	Batch IV	Luminal A	40684.7	109132	3137.52	14310.9	17233.4	1938.48	262.82	546.049	3781.13	4083.48	4398.74	4044.99	4198.66	1919.93	74752.9	1624.52	1992.63	76269	1994.52	2035.19	75458	1867.5	1972.09	73143.1	1849.92	2044.4	40437.1	897.002	3040.72	10344.6	5230.81	1626.07	7454.14	549.665	1320.23	7902.75	5511.2	749.731	964.246	682.436	3152.35	3589.67	7501.58	1457.25	3814.19
MT265	616061	Tumor	Batch II	Luminal A	11973.9	33762.5	613.753	3270.92	6137.37	1275.13	1336.79	1527.92	880.457	1844.64	1904.52	4397.29	2040.25	5393.65	13752.5	1181.01	5221.64	14007.7	1220.62	4953.02	13451.8	1299.76	4665.53	13880.3	1465.56	4743.15	13195.9	2245.78	582.283	4178.15	2262.1	4102.25	4502.9	1047.24	707.191	3438.16	2207.57	1425.03	1167.96	966.692	5314.86	404.006	11274.3	1577.35	3456.75
MT269	790772	Tumor	Batch IV	Luminal A	40847.9	110604	3183.52	12105	18116.8	3282.92	2186.49	2681.92	3984.5	4586.15	4244.79	26114.5	4777.02	5382.24	20134.9	3081.29	6050.8	20241.1	2683.73	5624.34	20935.9	2755.29	5685.45	19747.2	2891.19	5955.15	39884.1	2687.45	2814.38	15115.1	8368.04	4150.34	11295.6	2635.23	2290.24	14165.5	8156.53	1900.46	1089.47	1716.66	4837.26	3338.78	12169.9	3021.26	4628.11
MT290	596098	Tumor	Batch II	Luminal A	17449.3	53608.9	2067.77	10362.9	22102.6	1914.9	1565.36	1602.45	2295.01	3686.17	3925.92	8058.89	3405.14	4372.28	13811.9	1840.3	4391.91	14046.5	1927.27	4703.53	14814.4	1683.23	4889.34	14047.8	1831.02	4848.96	18678.3	2290.5	1475.33	6134.15	4101.6	2643.29	6314.77	1442	1224.68	5187.86	3583.73	1807.75	1410.12	1522.97	5052.4	5319.7	13206.4	1828.58	4720.64
MT350	611804	Tumor	Batch IV	Luminal B HER2+	38187.1	107711	7916.65	21355.1	12841.1	2718.76	893.837	1094.51	8728.79	5204.54	5522.91	4724.4	5040.1	6372.3	42669	2579.25	6179.87	44230.3	3140.77	5889.08	45717.7	2761.28	5716.47	45040	2676.15	5849.77	38132.1	2876.31	6353.94	7004.5	4563.23	4778.35	10152.9	2658.64	814.246	4726.29	4268.52	3164.12	2510.47	1772.58	6665.83	5344.04	16320.2	1814.75	4326.92
MT359	649049	Tumor	Batch IV	Luminal A	7947.46	25694.8	2536.04	16033.2	9059.07	447.663	40.6616	-93.9775	3910.14	-891.402	-945.621	1488.32	-934.892	2930.07	-1632.41	485.866	3011.07	-2434.95	863.718	3107.36	-2232.8	569.272	2943.79	-1922.7	529.542	2864.99	8544.27	1532.99	3195.15	3338.67	2138.25	2090.1	1745.08	1001.74	554.912	1839.91	2620.05	1237.82	796.499	869.542	2797.82	3585.64	6939.84	658.831	2440.26
MT450	608570	Tumor	Batch IV	TNBC	26381.6	75610.4	3428.07	17936	17253.3	2029.36	1496.86	1447.82	4577.17	4979.04	5590.78	2941.72	6163.75	4717.77	49643	1889.26	4365.7	49825.6	1951.82	4014.05	49560.5	1798.63	4355.34	50268.3	2055.59	4192.41	25375.7	2077.27	3856.69	8436.63	4787.11	3125.62	6591.34	1328.53	1090.79	6373.87	5908.96	1634.05	1020.26	1484.22	4890.15	4844.53	11388.3	1594.49	6446.71
MT469	146835	Tumor	Batch IV	Luminal A	10162.4	34088.8	8240.49	25867.4	12986.5	1299.88	-354.755	-403.799	8967.95	-766.313	-952.575	2140.2	-848.648	8029.69	3766.78	1084.71	6924.84	2887.82	1812.69	7566.17	2867.32	1607.26	7715.21	3340.64	810.817	8038.87	9635.51	3611.47	9865.79	5261.7	4100.44	6263.73	6494.01	3462.56	-21.6732	3397.73	3537.05	2460.32	720.82	1530.42	3994.58	3690.85	12298.2	883.98	3278.83
MT518	595605	Tumor	Batch IV	Luminal A	6797.26	19933.5	2274.42	17872.9	12475.1	689.344	476.852	147.981	3310.58	-1098.97	-369.353	2892.66	-833.719	5020	-3283.34	756.626	5144.8	-2806.41	774.539	4704.91	-2420.92	944.829	5357.39	-2735.95	671.909	5453.98	7441.09	2779.29	3238.89	5374.5	2993.27	3668.61	3104.66	1535.05	571.136	3460.95	3357.63	780.743	1356.69	1348.81	3703.95	4839.23	8217.13	1109.29	3450.64
MT53	763780	Tumor	Batch II	Luminal A	23959.8	66851	1413.02	14935.6	6356.18	969.811	1318.7	1239.3	1769.64	1640.32	1734.1	1885.57	1837.39	1159.02	14877.6	879.305	1489.22	13842.7	987.3	891.822	14341.5	958.074	1224.52	13532.3	984.244	1204.35	24046	681.409	966.034	3470.57	1965.47	1283.35	3480.07	558.796	745.994	2921.17	1914.5	1269.55	616.779	812.596	3051.98	1503.19	7069.36	628.347	2412.76
MT578	898449	Tumor	Batch IV	TNBC	59616.9	169542	2292.53	18246.7	19054.1	3657.43	1999.42	1904	2947.33	16324.2	15746.9	3383.94	16154	2597.37	117861	3940.61	3056.96	118545	3788.22	3135.74	119581	3679.2	2919.53	116516	3639.47	2378.58	59467.4	1458.99	2408.09	10895	5952.75	2229.38	12611.3	1283.83	2242.88	9073.41	6193.07	1234.82	727.87	1071.87	3452.17	5318.36	8996.65	1166.68	4585.96
MT658	512015	Tumor	Batch IV	Luminal A	45632.7	132808	1039.04	12153.9	14182.6	2677.14	2739.72	2880.55	1597.34	43654.9	42088.8	5223.57	42555.3	3596.56	45631.6	2841.03	3616.91	45108.1	3246.32	3554.76	46860.8	3338.56	3304.39	48849.2	3515.84	3841.05	46216.7	1599.42	586.158	4705.6	2802.69	2378.18	11966.2	806.715	1344.19	3438.39	3146.86	2527.26	2312.27	1128.46	2810.21	3015.22	7134.92	1998.26	3221.24
MT689	278091	Tumor	Batch IV	Luminal A	11372	31649.3	3446.06	17824.7	11009.6	1111.5	625.968	477.037	3432.11	2029.59	2130.23	2608.63	2478.65	4521.19	12557.3	1584.94	4695.05	14381.1	1606.16	4853.26	13331.5	1240.29	4838.19	11304.7	950.843	4703.67	11556.5	2399.76	3862.44	4465.44	3116.82	3893.27	4300.45	1183.6	590.347	2966.41	2571.33	1402.49	1289.14	1255	5830.44	3100.52	14218.1	1215.44	4531.26
MT75	719519	Tumor	Batch II	Luminal B	14944	44610.6	1100.5	9532.44	7454.99	1418.8	1757.62	1658.92	1698.81	2113.51	2204.17	3360.69	1978.92	4401.64	11442.1	1225.07	4157.41	11273.1	1396.56	4366.2	11383.5	1327.61	4363.76	11260.3	1181.18	4310.1	15545.1	1846.73	972.537	5142.88	2913.49	3109.99	4972.23	1238.47	789.305	4121.96	3122.44	1166.58	603.901	1033.59	6632.79	752.371	17184.9	1263.94	3900.73
MT750	414845	Tumor	Batch IV	Luminal A	2542.79	7673.39	695.452	11337.2	7348.23	-150.799	-420.09	-536.093	1527.91	-1375.76	-1570.87	1513.18	-1601.72	2304.05	-3157.64	24.0849	2202.72	-2748.09	-205.519	2100.5	-1835.76	46.058	2782.46	-2107.73	-395.429	1935.68	3116.86	667.727	708.135	2442.08	2173.35	1602.49	-717.464	806.284	166.515	1680.31	2070.66	1432.2	227.724	842.293	2004	4196.74	5687.71	617.767	1941.91
MT77	1142600	Tumor	Batch II	Luminal A	3006.16	7327.25	1685.17	10233.9	13709.7	1342.46	1660.52	1629.74	2154.85	2960.65	2439.47	2089.02	2546.76	1554.77	10480.9	1348.9	1358.24	10644.7	1001.31	1233.99	11132.1	1196.91	1256.35	10832	1107.66	1383.81	3165.77	842.204	4275.24	6569.42	4356.1	1208.53	4422.2	895.814	914.9	4056.68	4460.7	1028.69	818.469	1050.85	4351.18	4984.63	10769.5	933.016	3104.67
MT79	399700	Tumor	Batch IV	Luminal A	52381.5	151279	2474.51	11527.4	14557.7	3726.56	2552.54	2607.74	3470.59	1983.19	1765.4	5983.8	1607.63	3768.1	5010.35	3943.8	3781.84	6574.51	3254.86	3977.75	5925.59	4072.56	3811.97	6211	3337.86	4470.57	52577	2151.34	534.903	8801.49	5661.89	2720.96	14013.5	1649.01	1455.86	6828.93	5109.9	2217.23	2236.28	1179.13	3446.44	4797.16	7389.38	2887.82	4566.57
MT813	358157	Tumor	Batch IV	Luminal A	22070.4	65873.6	1688.64	16204.8	13260.2	2726.06	745.201	657.379	2828.34	135.615	364.183	7347.82	-180.858	3679.09	12108.8	1885.71	3319.3	11608.7	2205.99	3337.85	12701.8	2383.63	2549.08	12914.2	1994.89	3755.55	25749.5	1670.85	1095.99	7397.64	3959.35	2239.73	9064.19	1259.93	790.83	6282.85	4032.22	1110.42	538.197	1485.88	3590.56	5092.84	8843.49	1169.58	3172.72
MT895	482470	Tumor	Batch IV	Luminal A	11300.6	31035.2	2354.39	14486.4	11976.3	1328.62	1582.19	1878.59	2493.65	-68.7243	39.6912	3184.72	-21.2597	4201.68	4287.81	1158.69	4145.67	4626.62	1245.11	3731.03	3521.82	797.046	3790.89	2806.57	958.825	3711.42	12600.4	1991.78	2615.2	4559.87	3508.16	3123.86	3179.16	1772.57	854.435	2760.83	2993.46	1271.74	1160.82	1415.23	3809.46	5552.56	11220.5	1151.27	3558.41
MT979	322166	Tumor	Batch IV	Luminal B HER2+	7900.6	22764.6	2993.99	18331.9	14302.6	1641.52	3518.14	2606.88	4125.88	39.6287	-342.833	3971.43	-196.284	5355.93	0.313286	1572.41	5736.39	-40.8127	1543.69	4300.19	794.781	1484.32	5033.08	911.164	2436.14	4467.57	8543.04	2288.55	2023.63	6933.87	4764.84	4955.08	5914.75	1404.29	1305.97	4045.63	4123.4	2202.24	1043.17	2318.62	5760.16	4214.39	12027.8	2170.22	5795.31
MT990	259240	Tumor	Batch IV	Luminal A	13599.4	35708.9	2070.39	19296.7	13716.1	2367.32	3095.87	3957.61	2883.42	3307.58	4176.4	4500.1	4151.61	8258.85	1569.59	1805.58	8070.36	1048.84	2205.45	8287.65	-585.455	2349.92	8690.86	-470.343	1452.98	7385.01	12740.6	4815.65	4096.53	6471.58	5046.85	4632.16	6830.23	2141.17	1084.72	5531.43	5043.22	3769.78	4741.56	3742.16	6999.98	7043.91	19416.7	1012.93	5625.43
[truncated: 103 more columns]

## Sheet: 1d.raw counts of all tRNAs_CO
Supplementary Table S1d: Raw counts of all the tRNAs profiled from breast tumor tissues
Sample ID	Number of Alignments	Tissue	Batch	Subtype	chr1.trna137-Undet???	chr1.trna136-AsnGTT	chr1.trna135-AsnGTT	chr1.trna134-GluTTC	chr1.trna133-GlyCCC	chr1.trna132-ValCAC	chr1.trna131-GlyCCC	chr1.trna130-ValCAC	chr1.trna1-ValCAC	chr1.trna2-GlyCCC	chr1.trna3-ValCAC	chr1.trna4-GlyCCC	chr1.trna5-GluTTC	chr1.trna6-AsnGTT	chr1.trna7-AsnGTT	chr1.trna8-LysCTT	chr1.trna128-LysCTT	chr1.trna127-CysGCA	chr1.trna9-ArgTCT	chr1.trna125-AsnGTT	chr1.trna10-AsnGTT	chr1.trna124-AsnGTT	chr1.trna11-AsnGTT	chr1.trna123-AsnGTT	chr1.trna12-AsnGTT	chr1.trna122-AsnGTT	chr1.trna121-GlnCTG	chr1.trna120-GlnCTG	chr1.trna13-AsnGTT	chr1.trna119-LysCTT	chr1.trna118-HisGTG	chr1.trna117-GlyTCC	chr1.trna116-GluCTC	chr1.trna14-ArgCCT	chr1.trna15-GlnCTG	chr1.trna115-AsnGTT	chr1.trna114-GlnCTG	chr1.trna16-HisGTG	chr1.trna17-GluTTC	chr1.trna18-ArgCCT	chr1.trna19-GlnCTG	chr1.trna113-AsnGTT	chr1.trna20-AsnATT	chr1.trna112-GlnCTG	chr1.trna21-HisGTG
BM01-13	341385	Tumor	Batch IV	Luminal A	1	15	0	4	162	0	11	0	0	1	0	345	8	0	51	0	5	0	159	0	0	0	4	0	0	0	1	0	0	183	29	5	27	0	17	0	0	51	0	0	16	0	0	6	37
BM01-15	550011	Tumor	Batch II	Luminal A	0	45	0	3	350	0	29	0	0	3	0	1038	15	1	163	0	3	1	698	1	0	0	6	0	2	0	0	0	0	335	10	1	45	0	4	0	0	17	0	0	11	0	0	8	12
BM01-27	1019169	Tumor	Batch III	TNBC	181	78	1	12	582	0	26	2	0	10	0	1592	28	0	191	1	15	2	945	0	1	1	16	1	2	1	0	0	0	835	33	16	63	0	37	1	0	116	0	1	33	1	2	10	116
BM01-29	482609	Tumor	Batch IV	Luminal A	0	14	0	4	263	0	14	0	0	2	0	780	4	0	61	0	1	0	231	0	0	0	2	0	1	0	0	0	0	101	11	12	33	0	13	0	0	23	0	2	5	0	0	0	36
BM01-34	250446	Tumor	Batch IV	Luminal A	0	12	0	7	180	0	11	1	1	3	0	532	8	1	40	1	3	2	138	0	0	0	4	0	0	0	0	0	0	156	15	5	43	0	7	1	0	47	0	0	7	1	0	4	41
BM01-5	860026	Tumor	Batch II	Luminal A	0	90	0	11	1154	0	55	0	0	15	0	3314	30	1	282	2	7	3	1306	0	0	0	21	0	2	1	0	0	0	919	37	8	82	1	18	1	0	90	0	1	20	0	1	2	95
C1010	814596	Tumor	Batch IV	TNBC	0	62	0	15	375	0	20	3	1	11	0	1012	20	0	171	1	8	4	1078	0	0	0	12	0	3	1	0	0	0	797	71	10	125	0	31	0	0	168	0	0	30	1	0	13	197
C108	537362	Tumor	Batch II	Luminal A	3	83	1	26	1386	0	175	4	0	55	1	3687	37	0	256	1	22	1	4440	0	0	1	23	1	14	1	1	2	0	770	44	5	110	6	10	1	0	137	0	4	19	2	2	4	155
C131	1784783	Tumor	Batch III	TNBC	5	159	1	31	4049	0	463	26	4	190	2	11194	42	2	433	0	79	2	3359	0	4	3	29	0	14	0	1	1	0	1921	150	38	210	13	82	1	0	409	0	8	81	2	2	34	393
C135	842422	Tumor	Batch III	Luminal A	6	115	0	65	1379	1	120	7	1	57	0	3857	41	3	279	1	50	3	1917	0	1	0	21	0	6	0	1	1	0	1113	99	49	179	5	33	0	0	241	0	2	31	0	3	15	233
C139	574605	Tumor	Batch III	Luminal A	1	43	0	3	467	0	48	2	0	8	0	1320	19	0	137	0	9	2	856	0	2	0	10	0	0	0	0	1	0	834	28	12	62	0	20	0	0	54	0	0	18	2	2	8	70
C140	453939	Tumor	Batch III	Luminal A	2	133	1	13	871	0	117	1	0	25	0	2571	28	2	379	1	25	2	2722	0	3	0	22	2	7	0	0	0	0	897	71	10	87	0	28	1	0	209	0	1	19	0	1	11	209
C152	484214	Tumor	Batch III	Luminal A	0	38	0	15	435	0	70	6	1	11	0	1209	15	2	93	2	20	2	734	0	0	0	14	0	3	0	0	1	0	524	21	10	53	1	13	1	0	92	0	0	13	0	0	6	71
C165	709188	Tumor	Batch III	Luminal A	3	40	1	9	1047	0	139	6	1	19	0	2827	23	1	114	0	22	0	610	0	1	0	9	0	0	0	1	1	0	673	34	18	56	1	21	1	0	75	0	0	26	1	0	9	85
C166	714849	Tumor	Batch II	Luminal A	1	41	0	5	735	0	53	1	0	10	0	2035	7	2	156	0	8	0	1312	0	1	0	15	0	0	0	0	0	0	514	23	7	61	1	17	1	0	48	0	1	15	0	1	10	40
C18	792755	Tumor	Batch III	Luminal A	4	161	0	43	1759	1	224	12	1	71	1	5257	50	2	420	0	64	2	2243	0	1	0	39	0	9	0	0	0	1	1232	106	22	147	3	51	1	0	254	1	4	39	3	4	20	249
C197	1257834	Tumor	Batch IV	Luminal B HER2+	392	113	0	45	1689	0	145	3	3	69	0	4766	141	0	355	0	58	4	1343	0	0	2	28	2	2	0	0	0	0	1041	183	49	376	2	54	1	0	437	0	1	65	1	0	31	416
C201	1541780	Tumor	Batch III	TNBC	7	102	0	20	3311	0	497	29	2	157	5	9592	39	1	222	0	68	1	1458	0	1	5	40	0	6	2	1	3	0	1381	96	28	234	5	53	0	0	222	0	5	45	3	1	12	203
C203	616605	Tumor	Batch IV	Luminal A	0	13	0	3	1527	0	96	6	1	32	0	4162	9	0	39	0	5	0	148	0	0	0	4	0	0	0	0	0	0	145	27	5	66	1	8	0	0	43	0	0	7	0	0	2	45
C204	508917	Tumor	Batch III	Luminal A	168	54	0	25	2480	1	245	5	2	75	0	7141	21	0	169	1	24	4	1219	1	1	0	17	0	5	0	2	0	0	809	66	25	120	4	9	0	1	202	1	0	11	1	1	2	219
C22	496338	Tumor	Batch II	Luminal A	0	38	1	20	526	0	71	3	0	13	1	1412	21	3	154	0	11	1	1385	0	1	0	11	1	2	0	2	1	0	1088	29	10	148	3	17	0	0	76	0	0	22	1	0	1	79
C225	1260473	Tumor	Batch IV	Luminal A	0	114	0	24	1165	0	88	5	3	26	0	3452	44	2	379	1	31	5	1958	0	2	0	31	0	9	1	0	2	0	931	86	29	205	0	54	3	0	265	0	0	51	2	1	22	226
C229	1732907	Tumor	Batch I	TNBC	0	45	0	29	2064	1	175	4	1	27	1	5585	63	0	141	0	40	3	1198	0	0	0	18	0	6	1	0	0	0	1056	103	18	176	1	22	1	0	398	0	1	28	1	0	3	327
C23	922050	Tumor	Batch III	Luminal A	2	124	0	29	1180	0	91	3	1	16	0	3257	34	0	361	0	30	0	3070	0	2	1	38	1	7	0	0	1	0	1406	94	23	128	1	20	1	0	263	0	1	27	1	3	8	258
C234	778158	Tumor	Batch III	Luminal A	2	166	0	13	1724	0	156	3	2	43	0	4873	36	1	403	1	31	3	3025	0	0	1	22	3	8	2	1	1	0	1705	70	14	111	3	19	3	0	226	0	1	33	1	4	9	229
C249	769457	Tumor	Batch II	Luminal A	70	60	0	11	437	0	40	0	0	11	1	1389	20	1	220	0	5	0	1601	0	0	1	12	1	1	0	1	0	0	1142	22	6	61	1	13	1	0	52	0	0	18	0	1	5	58
C250	511146	Tumor	Batch III	Luminal A	2	39	0	10	340	1	26	0	0	3	0	942	13	1	131	1	4	0	929	0	0	1	9	0	1	0	0	1	0	641	17	6	41	2	13	0	0	38	0	0	24	0	1	3	47
C257	1103360	Tumor	Batch III	Luminal A	1	51	1	13	751	0	65	0	2	13	0	2204	22	0	172	0	19	2	2028	0	0	1	21	2	8	0	0	1	0	1027	41	10	71	0	25	2	0	104	1	2	20	2	2	8	102
C258	1366470	Tumor	Batch I	TNBC	0	65	0	23	843	1	299	8	0	38	0	2493	51	0	215	2	35	1	2706	0	0	0	15	0	4	0	2	2	0	1014	53	20	172	0	34	1	0	149	0	1	38	1	0	20	130
C268	1510039	Tumor	Batch I	TNBC	0	29	0	12	363	1	49	2	1	2	2	969	45	1	86	1	10	1	946	0	1	1	4	1	1	0	0	1	0	1133	37	10	148	0	28	0	0	108	0	0	18	0	0	11	92
C280	1112356	Tumor	Batch IV	Luminal B HER2+	1	218	0	46	550	0	59	5	0	12	0	1674	40	0	695	2	41	3	4250	0	0	0	46	1	14	0	2	3	0	1332	241	59	236	0	73	1	1	707	0	1	79	2	0	29	684
C287	1502573	Tumor	Batch I	TNBC	0	39	1	21	670	1	80	2	1	13	0	1859	60	0	116	0	13	0	929	0	0	0	7	0	4	0	1	2	0	1199	41	30	194	0	25	0	0	97	1	1	27	0	1	12	119
C288	1361596	Tumor	Batch I	TNBC	0	31	0	14	3016	0	268	10	1	60	2	8771	38	0	88	4	24	3	1243	0	2	0	10	1	0	0	1	0	0	1522	54	7	148	4	25	0	0	129	0	4	30	2	0	7	108
C304	1122444	Tumor	Batch I	TNBC	1	12	0	3	2054	0	122	8	1	32	0	6172	26	0	42	1	17	1	749	0	1	0	2	0	0	0	0	1	0	931	15	8	130	1	10	0	0	45	0	4	6	1	0	4	43
C306	713804	Tumor	Batch II	Luminal B	339	134	0	12	1872	0	206	10	0	63	2	5428	27	0	446	0	10	3	2508	0	2	1	28	0	18	0	1	2	0	1052	81	9	118	4	22	2	0	238	0	5	15	1	1	8	229
C336	725691	Tumor	Batch II	Luminal A	0	68	0	4	656	0	38	3	0	11	1	1842	21	1	201	0	7	0	866	0	1	0	15	0	6	0	0	0	0	572	23	5	56	1	11	1	0	82	0	0	23	1	0	6	96
C340	1155195	Tumor	Batch III	Luminal A	6	72	1	22	2472	0	407	14	3	75	1	6805	30	2	205	1	55	3	1677	0	1	0	20	0	8	0	0	2	0	1185	128	27	173	3	49	1	0	453	0	6	52	1	0	18	388
C342	656324	Tumor	Batch III	Luminal A	1	54	1	9	444	1	39	1	0	4	1	1339	19	0	168	0	11	0	1156	0	1	0	17	0	1	0	0	0	0	692	32	8	59	0	16	0	0	111	0	0	16	1	0	5	99
C363	1697635	Tumor	Batch III	TNBC	2	138	3	32	1305	1	216	13	7	32	2	3840	57	0	408	0	34	3	2115	0	2	3	56	1	11	2	4	6	0	1817	119	35	222	1	79	4	0	358	0	4	78	3	2	42	355
C389	595167	Tumor	Batch III	Luminal A	3	65	0	10	928	0	50	3	0	11	0	2825	14	0	216	0	16	0	1897	0	0	0	10	0	2	0	1	0	0	1134	34	9	54	1	21	1	0	98	0	0	11	1	0	3	91
C440	603298	Tumor	Batch III	Luminal A	1	74	0	14	620	0	59	1	0	18	0	1849	34	0	219	2	14	0	774	0	2	1	13	1	3	1	2	2	0	912	41	16	69	0	25	0	0	118	0	2	18	0	2	8	101
C451	1009442	Tumor	Batch III	TNBC	7	169	2	30	1580	2	180	13	1	91	2	4477	66	1	413	1	47	1	2159	0	1	0	44	1	4	2	3	0	1	1148	108	27	190	1	84	2	0	325	0	4	77	2	4	42	347
C49	609487	Tumor	Batch II	Luminal A	0	22	0	10	3067	0	336	6	0	28	0	8424	12	1	82	0	9	0	906	0	0	0	9	0	4	0	0	0	0	690	21	6	100	5	9	1	0	77	0	5	11	2	0	2	72
C494	544838	Tumor	Batch III	Luminal A	2	51	0	9	518	0	56	4	1	11	0	1574	21	1	147	1	16	1	852	0	0	0	17	0	1	0	2	1	1	705	30	6	58	2	19	0	0	79	0	3	28	1	0	10	73
C521	1148483	Tumor	Batch IV	Luminal A	1	17	0	14	565	0	36	3	0	36	0	1572	32	0	46	3	22	1	172	0	0	0	1	0	1	1	2	1	0	187	65	13	115	0	74	0	0	245	0	1	50	1	1	17	213
C533	1223816	Tumor	Batch IV	Luminal B HER2+	2	148	1	42	1156	0	174	6	5	65	0	3152	51	0	409	1	35	3	1690	0	2	0	57	0	16	0	3	2	0	694	113	35	413	1	49	4	0	373	0	1	50	0	0	22	377
C537	1761999	Tumor	Batch IV	Luminal A	3	97	0	29	1057	0	160	11	4	43	3	2937	55	1	287	7	33	1	1204	0	0	0	59	0	15	0	1	5	0	1181	113	37	383	0	94	2	0	295	0	0	93	0	0	40	312
C56	906116	Tumor	Batch III	Luminal A	2	114	2	23	1566	0	154	6	1	53	0	4454	47	1	249	0	27	0	996	1	1	2	17	1	5	0	1	1	1	1211	43	16	147	1	26	2	0	170	1	6	32	1	1	13	145
C586	1188179	Tumor	Batch III	TNBC	4	78	0	12	1973	0	212	13	0	75	0	5509	21	1	251	0	47	3	2494	0	0	0	26	1	4	1	2	3	0	982	184	36	155	2	19	1	0	503	1	4	34	1	0	12	504
C60	1098323	Tumor	Batch IV	Luminal A	0	59	0	16	2733	1	292	8	3	110	0	8094	21	0	185	1	34	0	1375	0	0	0	22	0	4	0	0	0	0	656	68	17	226	5	36	0	0	175	0	2	33	0	0	16	163
C702	1184199	Tumor	Batch III	Luminal A	8	91	1	68	1851	0	204	6	1	68	0	5182	52	0	309	0	29	3	2418	0	1	0	29	0	10	1	1	1	0	882	90	63	196	4	25	1	0	304	0	2	37	0	1	14	308
C704	285737	Tumor	Batch III	Luminal A	1	32	0	5	168	0	6	1	0	7	0	483	10	0	93	0	10	2	384	0	0	1	3	1	2	1	0	1	0	477	17	4	25	1	12	0	0	43	0	0	22	0	0	4	32
C75	1416619	Tumor	Batch I	TNBC	0	89	0	12	1184	1	115	0	0	19	0	3233	28	0	286	0	22	0	2519	1	0	1	20	3	7	0	0	1	0	1958	55	16	169	1	27	1	0	135	0	2	26	1	0	7	143
C81	882129	Tumor	Batch III	Luminal A	5	127	0	33	1309	0	91	2	0	45	0	3922	49	1	446	0	34	9	2309	0	4	2	42	3	5	1	2	1	0	1005	137	23	106	2	32	3	1	304	0	3	41	2	3	11	331
CT74	278408	Tumor	Batch IV	TNBC	0	9	0	3	512	0	31	5	0	17	0	1318	3	0	28	0	13	1	197	0	0	0	4	0	0	0	2	0	0	225	16	3	44	0	8	0	0	47	0	0	1	0	0	3	49
GT07	1222576	Tumor	Batch III	Luminal A	2	66	0	38	3650	0	463	13	2	124	0	10708	57	0	166	0	46	2	958	0	1	2	20	1	3	0	2	5	0	1988	109	12	172	4	19	1	0	297	1	5	16	1	0	7	285
GT141	444669	Tumor	Batch IV	TNBC	0	61	0	11	408	0	19	4	0	10	0	1105	9	1	148	0	8	0	681	0	0	0	7	0	1	0	0	0	0	252	45	6	62	1	17	1	0	100	0	0	9	0	0	2	97
GT226	570663	Tumor	Batch IV	Luminal B HER2+	1	46	0	3	614	1	46	1	1	32	1	1665	9	1	98	0	7	1	479	0	0	0	7	0	2	0	0	0	0	286	43	10	67	0	15	0	1	128	0	0	8	1	1	3	116
GT74	736228	Tumor	Batch II	Luminal A	1	114	0	4	1115	0	89	0	0	24	0	3268	18	1	433	0	28	0	1581	0	0	0	20	0	8	1	0	0	1	761	9	1	75	0	24	2	0	42	2	0	19	0	0	2	34
GT91	747892	Tumor	Batch IV	TNBC	1	81	0	5	416	0	35	3	1	20	1	1129	17	0	198	0	31	0	748	0	0	0	25	0	6	0	3	2	0	960	157	15	140	0	30	0	0	396	0	0	18	0	0	17	399
GT93	567925	Tumor	Batch IV	Luminal B HER2+	0	63	0	7	568	0	31	2	0	9	0	1528	14	1	185	1	9	0	690	0	0	0	11	0	1	0	0	0	0	287	37	7	80	0	9	0	0	110	0	0	16	0	0	1	125
MT1023	386016	Tumor	Batch IV	TNBC	0	22	0	7	1774	0	127	3	1	42	0	4864	20	0	55	0	10	0	350	0	0	0	4	0	1	0	1	0	0	445	63	10	195	1	16	0	0	128	0	0	9	0	0	3	150
MT1029	479812	Tumor	Batch IV	TNBC	0	43	0	11	457	0	36	2	1	13	0	1297	12	0	97	0	9	0	834	0	0	0	6	0	1	0	0	0	0	328	53	5	88	0	13	0	0	164	0	0	6	0	0	1	124
MT111	253110	Tumor	Batch IV	TNBC	0	14	0	3	211	0	17	1	0	3	0	650	5	0	34	0	1	1	172	0	0	0	3	0	0	0	0	0	0	116	22	2	28	0	4	0	0	43	0	0	3	0	0	0	39
MT1118	838067	Tumor	Batch III	TNBC	0	53	0	9	647	0	46	2	0	10	1	2024	14	2	194	1	7	0	886	0	0	0	17	0	0	0	1	0	0	927	24	20	58	0	28	1	0	72	1	1	23	0	0	12	51
MT1213	505524	Tumor	Batch IV	Luminal A	1	25	0	7	279	0	14	1	1	6	0	770	14	1	77	0	6	1	301	0	0	0	2	0	1	0	0	0	0	323	46	10	53	0	13	0	0	111	0	0	14	0	0	10	117
MT1230	377142	Tumor	Batch IV	Luminal B HER2+	0	14	0	10	156	0	8	0	0	5	0	467	9	0	72	0	2	0	277	0	1	0	4	0	0	0	0	0	0	187	17	4	40	0	6	0	0	49	0	0	1	0	0	2	46
MT1266	1077693	Tumor	Batch III	TNBC	2	92	0	18	629	0	45	2	1	18	1	1961	18	2	167	0	11	1	1511	0	1	0	24	1	3	0	0	0	0	994	28	22	71	1	30	2	0	63	0	1	28	2	2	19	70
MT1275	1056656	Tumor	Batch IV	Luminal A	0	79	0	12	470	0	39	0	1	13	0	1317	29	0	227	0	7	1	1363	0	0	1	13	0	2	0	1	1	0	916	45	20	123	0	20	0	0	104	1	0	31	0	1	13	129
MT1310	823832	Tumor	Batch IV	Luminal B HER2+	0	79	0	14	1324	0	71	3	1	26	0	3866	33	0	242	0	17	2	856	0	1	0	10	0	1	0	1	0	0	1008	63	16	195	0	11	0	0	162	0	0	13	1	0	6	158
MT1315	1080177	Tumor	Batch IV	Luminal B HER2+	0	141	1	10	1360	0	119	9	8	65	1	3966	12	1	257	0	34	3	2183	0	0	0	26	0	11	2	0	1	1	868	146	10	109	0	21	1	1	400	0	1	24	0	0	9	414
MT1337	1492840	Tumor	Batch III	TNBC	0	85	1	4	702	0	46	5	2	25	0	2079	11	1	212	0	23	1	1221	0	1	1	20	0	5	0	1	3	0	927	33	10	63	2	43	2	0	72	0	1	27	0	0	6	62
MT1386	652815	Tumor	Batch III	TNBC	1	59	0	6	583	0	32	1	0	12	0	1698	12	0	175	0	11	1	734	0	1	0	7	0	2	0	0	0	0	562	16	5	33	0	10	1	0	54	1	0	15	0	1	9	27
MT1584	1239139	Tumor	Batch IV	TNBC	0	50	0	4	331	0	17	0	0	8	0	850	7	0	138	0	10	0	823	1	0	0	11	0	1	0	3	1	0	421	26	5	74	0	22	0	0	67	0	0	24	0	0	7	58
MT1643	839938	Tumor	Batch IV	Luminal A	1	91	0	19	1131	0	86	5	2	48	0	3216	33	0	188	1	17	2	1019	0	0	0	16	0	2	0	0	0	1	524	52	15	144	0	21	0	0	117	0	0	23	0	0	13	103
MT174	633367	Tumor	Batch III	Luminal A	0	39	0	7	678	0	56	0	0	16	0	1931	16	0	125	0	9	1	1117	0	0	0	14	0	2	0	0	0	0	1072	14	11	41	1	16	0	0	54	0	0	20	1	2	8	55
MT1794	578834	Tumor	Batch IV	TNBC	0	28	0	42	1251	0	67	5	1	48	1	3476	57	0	85	1	37	0	560	0	0	0	1	0	0	0	0	1	0	665	352	19	321	0	46	0	0	806	0	1	37	0	2	13	824
MT1847	707617	Tumor	Batch IV	Luminal A	0	9	0	1	694	0	42	0	0	23	0	1978	4	1	40	0	7	3	199	0	0	0	1	0	1	0	0	0	0	155	38	9	53	2	16	0	0	73	0	1	15	0	0	2	94
MT196	1001708	Tumor	Batch II	Luminal A	93	38	0	1	337	0	24	1	0	9	0	916	10	1	123	0	6	0	1033	0	0	1	5	0	0	1	0	0	0	1296	27	6	50	0	17	0	0	50	0	2	15	1	1	5	45
MT219	353645	Tumor	Batch IV	Luminal A	0	12	0	3	391	0	32	0	1	8	0	1099	9	0	42	0	1	0	187	0	0	0	3	0	0	0	1	0	0	71	18	4	33	0	7	0	0	38	0	0	7	0	0	5	37
MT237	609808	Tumor	Batch III	Luminal A	3	40	0	6	281	0	21	3	3	13	0	878	24	0	137	0	2	0	788	0	0	1	9	0	1	0	0	0	0	776	15	5	43	0	22	0	0	42	0	0	16	0	2	9	43
MT2385	1253990	Tumor	Batch IV	Luminal A	0	87	0	10	3674	0	164	4	0	91	1	9807	42	0	278	0	33	0	852	0	0	0	19	0	0	0	0	0	0	1183	37	18	237	1	9	0	0	107	0	2	12	1	0	1	137
MT265	616061	Tumor	Batch II	Luminal A	0	15	0	5	609	0	30	0	0	11	0	1696	10	0	66	1	12	0	566	0	0	0	3	0	1	0	0	0	0	362	17	4	45	0	10	0	0	25	0	1	12	0	0	5	37
MT269	790772	Tumor	Batch IV	Luminal A	1	54	0	16	2326	0	95	0	4	35	0	6267	34	2	178	0	26	0	389	0	1	0	7	0	3	1	0	0	0	797	77	27	226	0	26	0	0	177	0	1	28	0	0	8	208
MT290	596098	Tumor	Batch II	Luminal A	1	47	1	10	821	0	56	1	0	14	0	2481	22	1	128	0	3	0	907	0	0	1	6	0	0	0	1	0	0	1045	7	6	71	1	11	0	0	34	0	0	11	0	1	3	39
MT350	611804	Tumor	Batch IV	Luminal B HER2+	0	113	0	12	1684	0	89	0	3	24	1	4723	17	2	352	0	10	1	782	0	0	1	13	0	8	0	0	1	0	381	32	12	150	0	14	0	0	80	0	0	9	0	0	5	91
MT359	649049	Tumor	Batch IV	Luminal A	0	47	0	5	393	0	18	0	0	3	0	1231	10	0	115	0	4	0	536	0	0	0	5	0	0	0	0	0	0	225	22	3	53	0	5	0	0	45	0	0	6	0	0	5	41
MT450	608570	Tumor	Batch IV	TNBC	1	45	0	14	1165	0	97	4	1	20	0	3311	25	0	148	0	14	1	601	0	0	1	10	0	2	0	0	0	0	575	34	14	119	2	12	0	0	106	0	0	16	0	0	4	106
MT469	146835	Tumor	Batch IV	Luminal A	0	22	0	0	112	0	4	0	1	4	0	366	4	0	88	0	0	0	244	0	0	0	2	0	0	0	0	0	0	93	3	7	21	0	11	0	0	6	0	0	4	0	0	4	6
MT518	595605	Tumor	Batch IV	Luminal A	0	31	0	5	312	0	13	0	0	3	0	886	3	0	94	1	6	0	585	0	0	0	3	0	1	0	0	0	0	355	15	8	59	0	10	0	0	60	0	0	6	0	0	5	48
MT53	763780	Tumor	Batch II	Luminal A	1	37	0	0	1405	0	78	0	0	7	0	3897	6	0	127	2	4	0	1459	0	0	0	1	0	0	0	0	0	0	461	9	4	39	2	9	0	0	30	0	3	9	0	0	4	30
MT578	898449	Tumor	Batch IV	TNBC	0	52	0	14	3840	0	259	14	10	73	1	10880	16	1	143	2	28	1	911	0	0	0	10	0	1	0	0	0	0	967	64	11	281	2	7	0	0	189	0	1	20	0	0	11	186
MT658	512015	Tumor	Batch IV	Luminal A	0	7	0	4	1680	0	65	5	4	21	0	4865	13	0	34	0	9	2	254	0	0	0	1	0	0	0	0	0	0	369	47	6	124	1	8	0	0	135	0	0	11	0	0	4	142
MT689	278091	Tumor	Batch IV	Luminal A	60	20	0	3	236	0	14	1	0	6	0	645	4	0	68	0	0	0	272	0	0	0	3	0	1	0	0	1	0	136	14	0	36	1	6	0	0	31	0	0	9	0	0	3	29
MT75	719519	Tumor	Batch II	Luminal B	0	34	0	5	863	0	58	2	0	10	0	2535	14	0	103	2	6	0	1044	0	0	0	4	0	2	0	0	0	1	492	23	4	60	0	23	0	0	51	0	2	11	0	0	6	50
MT750	414845	Tumor	Batch IV	Luminal A	0	7	0	2	92	0	9	0	0	4	0	256	5	0	17	0	0	0	177	0	0	0	2	0	0	0	0	0	0	92	9	5	16	0	3	0	0	15	0	0	2	0	0	1	13
MT77	1142600	Tumor	Batch II	Luminal A	0	67	0	8	402	0	42	1	1	8	1	1001	25	0	213	0	4	0	1726	0	1	2	13	2	4	0	0	2	0	1303	31	8	89	0	16	1	0	73	0	1	22	0	1	9	77
MT79	399700	Tumor	Batch IV	Luminal A	1	25	0	2	1503	0	116	0	3	27	0	4322	8	0	69	1	5	0	177	0	0	0	5	0	0	0	1	0	0	299	39	2	127	1	5	0	0	100	0	0	12	0	0	2	103
MT813	358157	Tumor	Batch IV	Luminal A	0	12	0	4	576	0	36	0	1	12	0	1701	7	0	41	0	4	2	301	0	1	0	2	0	0	0	0	0	0	234	19	3	88	0	6	0	0	43	0	1	6	0	0	1	42
MT895	482470	Tumor	Batch IV	Luminal A	1	25	0	9	407	0	29	1	0	5	0	1098	20	0	79	0	11	1	335	0	0	1	4	0	2	0	0	1	0	270	47	8	70	1	12	1	0	87	0	0	15	0	0	7	99
MT979	322166	Tumor	Batch IV	Luminal B HER2+	0	21	0	2	194	0	5	1	0	2	0	544	7	0	68	0	5	0	329	0	0	1	2	0	1	0	0	1	0	235	32	8	54	0	6	0	0	103	0	0	9	0	0	7	83
MT990	259240	Tumor	Batch IV	Luminal A	1	20	0	5	261	0	19	1	2	9	0	676	4	0	37	0	5	0	286	0	0	0	5	0	0	0	1	1	0	178	29	5	57	2	14	0	0	75	0	0	13	2	0	4	92
[truncated: 206 more columns]

## Sheet: 1e.RPKM counts of all tRNAs_CO
Supplementary Table S1e: Batch effects adjusted normalized counts of all the tRNAs profiled from breast tumor tissues
Sample ID	Number of Alignments	Tissue	Batch	Subtype	chr1.trna137-Undet???	chr1.trna136-AsnGTT	chr1.trna135-AsnGTT	chr1.trna134-GluTTC	chr1.trna133-GlyCCC	chr1.trna132-ValCAC	chr1.trna131-GlyCCC	chr1.trna130-ValCAC	chr1.trna1-ValCAC	chr1.trna2-GlyCCC	chr1.trna3-ValCAC	chr1.trna4-GlyCCC	chr1.trna5-GluTTC	chr1.trna6-AsnGTT	chr1.trna7-AsnGTT	chr1.trna8-LysCTT	chr1.trna128-LysCTT	chr1.trna127-CysGCA	chr1.trna9-ArgTCT	chr1.trna125-AsnGTT	chr1.trna10-AsnGTT	chr1.trna124-AsnGTT	chr1.trna11-AsnGTT	chr1.trna123-AsnGTT	chr1.trna12-AsnGTT	chr1.trna122-AsnGTT	chr1.trna121-GlnCTG	chr1.trna120-GlnCTG	chr1.trna13-AsnGTT	chr1.trna119-LysCTT	chr1.trna118-HisGTG	chr1.trna117-GlyTCC	chr1.trna116-GluCTC	chr1.trna14-ArgCCT	chr1.trna15-GlnCTG	chr1.trna115-AsnGTT	chr1.trna114-GlnCTG	chr1.trna16-HisGTG	chr1.trna17-GluTTC	chr1.trna18-ArgCCT	chr1.trna19-GlnCTG	chr1.trna113-AsnGTT	chr1.trna20-AsnATT	chr1.trna112-GlnCTG	chr1.trna21-HisGTG
BM01-13	341385	Tumor	Batch IV	Luminal A	128.401	602.573	2.73958	161.21	6102.9	2.12647	881.888	4.33757	-16.8706	1.93126	2.76367	13215.5	357.61	2.92049	2160.48	1.50835	215.483	-1.5893	11797	0.860924	4.91278	2.84756	183.182	5.2686	16.4002	1.72731	39.3553	1.9099	0.628419	11653.5	755.729	159.663	411.992	9.58292	633.128	3.96511	-0.484006	1152.6	1.71765	15.2688	635.146	3.80764	6.95591	220.401	533.977
BM01-15	550011	Tumor	Batch II	Luminal A	-339.964	957.518	-1.43868	110.47	7013.51	2.91945	593.823	15.1305	12.8477	129.725	-2.72232	21569	422.694	17.2471	3170.85	0.015671	158.719	31.6988	7392.39	24.1319	1.03362	-1.51468	127.418	0.150392	21.6439	-1.05191	0.941581	2.32994	-1.02617	6431.54	543.505	114.909	1396.96	-13.7464	168.53	-3.61248	0.59604	1202.45	-0.354726	-10.6095	315.212	-0.609855	-1.33451	238.534	996.791
BM01-27	1019169	Tumor	Batch III	TNBC	2534	621.248	9.99165	64.0207	6780.71	-1.42418	-35.2536	-0.353613	-2.66574	-37.0404	0.517761	17644.3	311.425	-4.03723	1581.55	13.9582	51.4716	15.5972	6568.76	-0.158578	4.96066	8.49133	93.6846	8.62507	12.1832	10.2057	-3.78647	-5.4739	-0.836033	7519.64	258.45	119.48	1038.84	-7.50297	382.286	7.62616	-0.708075	940.699	-2.04582	7.60793	312.71	8.30965	12.9295	79.6721	985.294
BM01-29	482609	Tumor	Batch IV	Luminal A	86.5544	400.821	2.73958	113.589	7094.69	2.12647	836.639	4.33757	-16.8706	19.0425	2.76367	21745.5	147.253	2.92049	1849.74	1.50835	43.2345	-1.5893	11948.8	0.860924	4.91278	2.84756	80.8467	5.2686	44.4012	1.72731	-1.32869	1.9099	0.628419	7177.13	-107.54	301.589	263.225	9.58292	315.625	3.96511	-0.484006	-260.374	1.71765	73.637	128.096	3.80764	6.95591	-23.7023	64.7059
BM01-34	250446	Tumor	Batch IV	Luminal A	86.5544	656.301	2.73958	386.67	9542.06	2.12647	1046.68	59.0345	37.8263	129.387	2.76367	28900.3	475.791	56.8783	2299.99	56.2053	178.941	107.805	12800.2	0.860924	4.91278	2.84756	240.676	5.2686	16.4002	1.72731	-1.32869	1.9099	0.628419	12843	407.743	233.527	1698.16	9.58292	329.697	57.9229	-0.484006	1684.18	1.71765	15.2688	372.399	57.7654	6.95591	198.124	1302.39
BM01-5	860026	Tumor	Batch II	Luminal A	-339.964	1266.05	-1.43868	212.357	16949.7	2.91945	751.926	15.1305	12.8477	298.554	-2.72232	49261.1	528.395	8.39047	3597.06	31.872	195.498	54.5772	10327.6	-0.437594	1.03362	-1.51468	309.972	0.150392	3.93063	14.661	0.941581	2.32994	-1.02617	12726	888.512	218.852	1584.87	2.63042	358.211	12.1004	0.59604	2226.61	-0.354726	5.76729	360.427	-0.609855	14.3784	68.8168	2227.96
C1010	814596	Tumor	Batch IV	TNBC	86.5544	1037.34	2.73958	254.224	5903.09	2.12647	773.865	54.787	-0.054137	150.866	2.76367	16479.5	373.139	2.92049	2978.44	18.3248	149.382	65.6766	21886.5	0.860924	4.91278	2.84756	223.915	5.2686	66.1679	18.3165	-1.32869	1.9099	0.628419	17713	786.446	126.744	1444.78	9.58292	470.052	3.96511	-0.484006	1942.12	1.71765	15.2688	495.703	20.3969	6.95591	197.948	2387.53
C108	537362	Tumor	Batch II	Luminal A	-260.21	1939.16	23.7092	706.721	34378.5	2.91945	4438.03	117.1	12.8477	1494.48	22.77	91626.2	1000.23	-7.32245	5603.88	25.508	644.833	32.2851	89669.1	-0.437594	1.03362	23.6332	558.402	25.2983	324.575	24.096	26.788	54.0228	-1.02617	17717.1	1428.23	218.889	3103.73	143.516	325.986	21.5354	0.59604	4314.13	-0.354726	94.2323	528.522	49.6859	48.9612	139.904	4699.96
C131	1784783	Tumor	Batch III	TNBC	36.944	790.891	4.30382	141.726	30690.1	-1.42418	3259.17	172.321	28.0352	1324.14	15.8682	83980.3	256.688	11.1058	2327.48	0.517185	456.201	4.06574	17801.6	-0.158578	21.9874	17.9465	101.109	-4.63428	91.6657	-3.05361	3.99536	2.30794	-0.836033	11040.6	976.012	197.147	1814.49	95.0857	516.173	1.93833	-0.708075	2542.66	-2.04582	56.9198	493.326	10.1933	1.55381	207.978	2462.75
C135	842422	Tumor	Batch III	Luminal A	98.6706	1431.76	-3.2677	972.134	21793.3	14.8368	1611.72	86.5915	13.5953	777.75	0.517761	60129	605.812	44.0866	3524.53	16.7782	662.907	37.4983	22431.8	-0.158578	7.74258	-4.76802	218.402	-4.63428	81.9121	-3.05361	12.7004	11.013	-0.836033	14394.9	1440.94	709.293	3131.45	76.0923	422.129	-5.63319	-0.708075	3333.22	-2.04582	27.2265	374.09	-4.9497	34.5346	190.698	3245.92
C139	574605	Tumor	Batch III	Luminal A	21.7849	598.29	-3.2677	-26.9976	10184.6	-1.42418	781.995	20.4446	-2.66574	20.8567	0.517761	27998.9	389.103	-4.03723	2270.97	0.517185	64.4177	36.3954	13186.3	-0.158578	38.7372	-4.76802	116.714	-4.63428	-14.3355	-3.05361	-3.78647	18.6973	-0.836033	16179.1	485.53	191.492	1678.92	-7.50297	361.486	-5.63319	-0.708075	665.135	-2.04582	-6.21167	298.079	42.0861	33.4466	136.765	1096.47
C140	453939	Tumor	Batch III	Luminal A	59.8643	3546.36	26.5018	298.242	25762.5	-1.42418	3235.63	2.94168	-2.66574	600.446	0.517761	75414.8	786.549	55.5017	10331.6	30.6944	604.288	49.0698	66206.1	-0.158578	81.0097	-4.76802	536.463	54.9046	194.051	-3.05361	-3.78647	-5.4739	-0.836033	23365.4	1981.08	207.401	2842.19	-7.50297	734.761	24.1363	-0.708075	5754.53	-2.04582	24.8156	444.329	-4.9497	16.1802	279.956	5799.13
C152	484214	Tumor	Batch III	Luminal A	-3.07687	647.529	-3.2677	330.739	11390.7	-1.42418	1641.55	142.507	25.6247	144.725	0.517761	30810.2	360.101	51.7791	1644.47	57.0981	415.666	45.2962	13493.9	-0.158578	-8.29868	-4.76802	272.249	-4.63428	69.3889	-3.05361	-3.78647	23.2095	-0.836033	11120.6	411.088	188.271	1700.52	21.5844	250.946	22.275	-0.708075	1998.76	-2.04582	-6.21167	235.881	-4.9497	-13.5892	115.496	1441
C165	709188	Tumor	Batch III	Luminal A	57.3544	349.216	15.7872	76.7467	19531.2	-1.42418	2365.98	88.66	16.6502	202.104	0.517761	51787.9	380.288	15.0177	1221.28	0.517185	274.808	-11.2847	5779.5	-0.158578	10.7562	-4.76802	53.0293	-4.63428	-14.3355	-3.05361	15.7977	14.1103	-0.836033	9296.05	474.6	253.953	1277.02	12.3571	289.331	13.4217	-0.708075	828.707	-2.04582	-6.21167	372.187	14.1052	-13.5892	119.653	1069.14
C166	714849	Tumor	Batch II	Luminal A	-319.98	626.954	-1.43868	131.86	12532.4	2.91945	895.447	34.2935	12.8477	249.93	-2.72232	35083.3	179.917	30.4856	2115.05	0.015671	237.305	6.79273	14054.6	-0.437594	19.9376	-1.51468	263.561	0.150392	-27.4952	-1.05191	0.941581	2.32994	-1.02617	7937.77	737.854	225.661	1445.8	5.95636	397.817	15.2915	0.59604	1705.77	-0.354726	9.09323	328.876	-0.609855	17.5695	230.809	1470.93
C18	792755	Tumor	Batch III	Luminal A	69.0045	2331.47	-3.2677	653.839	29989	15.8556	3585.14	180.122	14.614	1086.19	17.7975	89042.2	805.839	30.0553	6208.45	0.517185	955.763	23.2748	28947	-0.158578	8.74758	-4.76802	546.34	-4.63428	139.081	-3.05361	-3.78647	-5.4739	15.7616	17585.1	1665.83	286.872	2755.71	45.7966	771.571	11.4131	-0.708075	3809.91	15.474	64.8545	546.269	46.1891	54.5958	293.791	3766.91
C197	1257834	Tumor	Batch IV	Luminal B HER2+	4538.65	1222.82	2.73958	495.36	18331.7	2.12647	2051.69	37.0095	15.8013	733.297	2.76367	52348.8	1589.05	2.92049	3955.61	1.50835	646.508	41.9733	18878.9	0.860924	4.91278	24.3345	325.662	26.7556	37.8872	1.72731	-1.32869	1.9099	0.628419	15647.5	1596.56	497.297	3465.28	31.9778	537.764	14.7086	-0.484006	3903.03	1.71765	26.4662	701.927	14.5511	6.95591	318.597	3622.1
C201	1541780	Tumor	Batch III	TNBC	61.7832	481.037	-3.2677	80.6557	28984.4	-1.42418	4145.64	230.428	15.1042	1258.99	44.9425	83268.6	281.176	4.72765	994.819	0.517185	454.033	-2.39979	6785.63	-0.158578	0.466196	39.0564	232.13	-4.63428	38.2537	14.4761	5.22188	21.5511	-0.836033	8566.53	673.538	153.671	2288.26	38.1732	355.505	-5.63319	-0.708075	1359.74	-2.04582	39.4645	268.373	21.3449	-4.82435	51.4956	1233.18
C203	616605	Tumor	Batch IV	Luminal A	86.5544	293.716	2.73958	66.0482	34299	2.12647	2620.9	137.635	5.34561	691.619	2.76367	94050.4	234.861	2.92049	996.404	1.50835	125.931	-1.5893	9141.44	0.860924	4.91278	2.84756	112.509	5.2686	16.4002	1.72731	-1.32869	1.9099	0.628419	7531.64	184.063	68.8675	800.161	32.4249	121.699	3.96511	-0.484006	46.2796	1.71765	15.2688	141.876	3.80764	6.95591	21.3473	42.2854
C204	508917	Tumor	Batch III	Luminal A	4712.82	1020.91	-3.2677	582.766	67372.8	25.493	6385.92	107.351	51.1687	1900.42	0.517761	193274	502.963	-4.03723	3536.55	27.4344	495.87	96.3841	23840	26.3949	18.2548	-4.76802	332.944	-4.63428	118.432	-3.05361	50.7957	-5.4739	-0.836033	18072.5	1609.95	583.714	3455.23	103.199	123.682	-5.63319	26.583	4872.69	25.2452	-6.21167	163.199	21.6038	12.9642	-2.02238	5381.23
C22	496338	Tumor	Batch II	Luminal A	-339.964	886.494	25.7878	594.369	12977	2.91945	1865.96	97.9287	12.8477	421.801	24.8771	35056.3	631.551	74.3568	3358.89	0.015671	387.595	34.3921	25290.9	-0.437594	28.2601	-1.51468	279.491	27.3768	26.9577	-1.05191	56.907	30.3127	-1.02617	28116.1	1102.48	369.484	4402.06	71.3841	543.228	-3.61248	0.59604	2899.86	-0.354726	-10.6095	653.059	26.6166	-1.33451	64.5008	2904.4
C225	1260473	Tumor	Batch IV	Luminal A	86.5544	1231	2.73958	262.925	12437	2.12647	1411.37	58.6768	15.7329	251.198	2.76367	37554.5	516.965	24.3625	4204.93	12.3762	351.753	52.75	24592.7	0.860924	26.3548	2.84756	357.195	5.2686	112.889	12.4483	-1.32869	23.9475	0.628419	14428.3	523.51	275.789	1572.38	9.58292	536.516	36.1281	-0.484006	1997.69	1.71765	15.2688	546.161	25.2496	17.6769	218.711	1518.92
C229	1732907	Tumor	Batch I	TNBC	256.487	903.202	1.96679	298.752	20567.7	4.28327	1537.65	39.3875	14.5937	381.108	7.34589	55779.5	499.03	8.43918	2742.83	-2.0412	367.492	29.7963	13693.2	-0.264751	2.35227	3.43514	253.987	-0.784717	72.2195	10.1764	4.17358	1.23406	1.23378	9652.97	1149.91	196.929	1656.16	19.7941	289.24	13.0787	0.59604	3979.11	0.682904	9.68012	339.775	9.55009	7.96783	67.8331	3493.91
C23	922050	Tumor	Batch III	Luminal A	27.91	1404.36	-3.2677	337.317	16762.4	-1.42418	995.481	17.3346	12.191	69.167	0.517761	45394.9	441.995	-4.03723	4339.81	0.517185	295.558	-11.2847	34831.2	-0.158578	21.0132	9.88793	438.461	10.0217	88.2561	-3.05361	-3.78647	9.58915	-0.836033	17185	1224.66	247.888	2108.37	7.77224	179.324	9.02276	-0.708075	3321.47	-2.04582	9.06354	269.7	9.70625	30.3786	63.8999	3290.75
C234	778158	Tumor	Batch III	Luminal A	33.6399	2469.78	-3.2677	132.518	29941.8	-1.42418	2429.01	25.5762	32.5421	603.055	0.517761	83843.9	572.394	13.3288	6047.53	18.1211	395.578	41.527	41394.2	-0.158578	-8.29868	12.598	263.588	47.4638	124.593	31.6784	14.0619	12.3745	-0.836033	26311.1	1058.13	151.315	2161.48	46.7964	217.182	46.4649	-0.708075	3393.63	-2.04582	11.8881	451.995	12.4163	55.8749	104.031	3491.77
C249	769457	Tumor	Batch II	Luminal A	959.653	905.633	-1.43868	233.267	6049.88	2.91945	583.379	15.1305	12.8477	254.251	15.0807	20413.1	404.918	10.24	3029.75	0.015671	173.016	6.79273	16940.9	-0.437594	1.03362	16.0477	190.749	17.7128	-9.93279	-1.05191	18.9918	2.32994	-1.02617	18419	688.09	197.958	1361.68	4.55806	302.175	13.9499	0.59604	1711.78	-0.354726	-10.6095	362.344	-0.609855	16.2279	126.769	1740.68
C250	511146	Tumor	Batch III	Luminal A	52.8199	618.089	-3.2677	172.209	8106.32	25.3757	321.861	-27.2356	-2.66574	-92.5721	0.517761	21600.1	283.088	22.4004	2512.35	27.317	-42.9437	-11.2847	17042.4	-0.158578	-8.29868	21.6697	119.474	-4.63428	12.1022	-3.05361	-3.78647	21.6982	-0.836033	13475.1	270.662	64.4697	1294.36	47.6066	231.299	-5.63319	-0.708075	392.429	-2.04582	-6.21167	515.127	-4.9497	12.8485	24.9117	681.572
C257	1103360	Tumor	Batch III	Luminal A	9.87059	211.647	8.97991	64.1304	8324.3	-1.42418	435.169	-27.2356	22.165	-9.29002	0.517761	23777.8	206.783	-4.03723	1155.6	0.517185	85.7491	13.546	17284	-0.158578	-8.29868	7.47958	138.735	19.8609	83.6453	-3.05361	-3.78647	7.11391	-0.836033	9047.02	324.837	27.3155	1074.04	-7.50297	192.758	18.862	-0.708075	669.023	10.542	19.3185	114.754	19.5455	10.906	44.098	688.442
C258	1366470	Tumor	Batch I	TNBC	256.487	1195.09	1.96679	300.096	12481.2	6.4031	3197.16	87.9661	6.68865	553.335	-0.55911	36082.3	512.465	8.43918	3769.5	18.0085	402.161	16.1061	28857.4	-0.264751	2.35227	3.43514	261.96	-0.784717	64.9879	2.37821	24.5017	21.5622	1.23378	11470.5	863.08	255.944	1993.77	11.6665	458.493	15.1699	0.59604	2303.67	0.682904	11.8597	501.595	11.6413	7.96783	247.07	2194.41
C268	1510039	Tumor	Batch I	TNBC	256.487	811.808	1.96679	176.695	7177.99	5.44997	572.337	25.9109	15.7604	180.315	17.5843	19424.5	407.994	17.3883	2412.91	7.0305	142.009	15.153	12930.2	-0.264751	11.3014	12.3843	149.416	8.1644	34.3796	2.37821	4.17358	10.4318	1.23378	11583.5	664.699	144.639	1606.81	11.6665	370.45	5.28056	0.59604	1782.58	0.682904	1.55244	280.919	1.75191	7.96783	144.963	1719.27
C280	1112356	Tumor	Batch IV	Luminal B HER2+	99.3971	2657.19	2.73958	572.83	6383.3	2.12647	1175.11	65.9124	-16.8706	112.617	2.76367	20177.8	531.578	2.92049	8584.92	26.1383	519.764	35.3556	51267.3	0.860924	4.91278	2.84756	583.678	17.4172	186.48	1.72731	23.6433	39.3679	0.628419	20713.8	2585.02	692.918	2260.22	9.58292	852.98	16.1137	12.002	7905.32	1.71765	27.9306	970.597	28.1047	6.95591	338.392	7569.1
C287	1502573	Tumor	Batch I	TNBC	256.487	903.033	10.9604	260.434	10072.5	5.49505	865.189	26.001	15.8054	283.517	-0.55911	27811.9	548.702	8.43918	2686.54	-2.0412	169.81	6.0813	12833.7	-0.264751	2.35227	3.43514	176.575	-0.784717	61.4048	2.37821	13.417	19.7209	1.23378	12236.3	703.364	329.965	2038.77	11.6665	344	5.28056	0.59604	1685.84	9.92631	10.926	364.932	1.75191	16.9614	154.71	1973.04
C288	1361596	Tumor	Batch I	TNBC	256.487	859.951	1.96679	209.129	34990.1	-3.62173	2887.53	108.375	16.7494	782.307	19.5623	101115	381.715	8.43918	2516.66	38.2017	292.749	36.2634	16299.9	-0.264751	22.2018	3.43514	212.867	9.14004	25.4305	2.37821	14.374	1.23406	1.23378	16617.7	875.208	124.066	1755.22	53.0429	367.926	5.28056	0.59604	2105.08	0.682904	42.9289	421.374	21.6014	7.96783	115.192	1974.73
C304	1122444	Tumor	Batch I	TNBC	269.214	696.756	1.96679	103.444	29565.9	-3.62173	1646.17	105.402	18.8929	563.199	-0.55911	87833.1	315.816	8.43918	2148.94	10.1631	258.765	18.2856	13410.5	-0.264751	14.3916	3.43514	137.698	-0.784717	25.4305	2.37821	4.17358	13.6079	1.23378	12667.5	509.991	151.653	1854.15	24.2145	236.652	5.28056	0.59604	1346.05	0.682904	51.7447	189.603	13.7913	7.96783	93.2839	1405.15
C306	713804	Tumor	Batch II	Luminal B	6444.61	2388.74	-1.43868	268.205	34988.4	2.91945	3915.91	207.041	12.8477	1295.99	35.6597	102091	569.268	-7.32245	7609.55	0.015671	275.911	64.3658	33798.3	-0.437594	38.897	17.417	510.088	0.150392	313.275	-1.05191	20.3991	41.2451	-1.02617	18277	1867.05	264.775	2556.61	65.1801	495.588	34.2509	0.59604	5404.07	-0.354726	88.0485	329.303	18.3218	17.5972	192.179	5149.55
C336	725691	Tumor	Batch II	Luminal A	-339.964	1118.16	-1.43868	111.27	10782.7	2.91945	588.719	71.7606	12.8477	266.394	16.1543	30738.5	445.829	11.2991	2908.96	0.015671	216.138	6.79273	6501.57	-0.437594	19.6552	-1.51468	259.324	0.150392	84.2343	-1.05191	0.941581	2.32994	-1.02617	8885.46	731.178	185.351	1332.39	5.66199	278.049	15.0091	0.59604	2342.56	-0.354726	-10.6095	477.633	18.0117	-1.33451	151.351	2531.1
C340	1155195	Tumor	Batch III	Luminal A	71.1221	429.278	8.43034	164.994	28877.1	-1.42418	4567.71	138.78	32.9091	739.188	12.376	78612.3	290.54	19.3588	1447.11	12.3755	502.063	24.2901	12739.1	-0.158578	3.39936	-4.76802	115.496	-4.63428	79.2488	-3.05361	-3.78647	18.5721	-0.836033	10348.5	1347.68	226.058	2260.28	29.074	467.189	6.06485	-0.708075	4806.3	-2.04582	66.9423	488.193	6.74834	-13.5892	159.809	4069.4
C342	656324	Tumor	Batch III	Luminal A	18.6894	698.863	17.322	90.9435	8265.8	19.4476	442.365	-6.36382	-2.66574	-89.3977	21.3895	24378.1	331.922	-4.03723	2508.09	0.517185	79.4462	-11.2847	16381.7	-0.158578	12.291	-4.76802	231.56	-4.63428	6.25418	-3.05361	-3.78647	-5.4739	-0.836033	10739.7	485.909	70.7304	1428.84	-7.50297	216.649	-5.63319	-0.708075	1708.83	-2.04582	-6.21167	201.584	15.64	-13.5892	49.2037	1499.49
C363	1697635	Tumor	Batch III	TNBC	13.7533	685.527	20.6129	162.291	9564.69	6.64506	1397.49	77.6646	53.819	90.2531	16.6562	27502.3	396.186	-4.03723	2296.78	0.517185	124.211	12.923	10317.3	-0.158578	7.62172	19.1126	327.306	3.32592	73.2267	12.8668	28.9388	43.614	-0.836033	10958.2	782.314	187.783	1996.55	0.793573	524.387	26.2076	-0.708075	2288.8	-2.04582	26.9745	501.14	18.9309	2.33118	287.011	2308.85
C389	595167	Tumor	Batch III	Luminal A	68.9317	1062.87	-3.2677	133.85	20698.6	-1.42418	788.677	41.8138	-2.66574	85.0764	0.517761	62496.6	256.556	-4.03723	3953.39	0.517185	218.12	-11.2847	33158.3	-0.158578	-8.29868	-4.76802	108.589	-4.63428	31.0753	-3.05361	19.5497	-5.4739	-0.836033	22397.1	602.165	111.462	1440.45	16.1618	368.121	17.0722	-0.708075	1646.83	-2.04582	-6.21167	119.695	17.7557	-13.5892	13.4038	1528.07
C440	603298	Tumor	Batch III	Luminal A	20.6025	1244.58	-3.2677	222.791	13212.1	-1.42418	982.842	-4.52933	-2.66574	244.989	0.517761	38810	712.585	-4.03723	3954.49	45.9297	167.744	-11.2847	10753.7	-0.158578	36.5001	17.6314	172.727	17.7651	52.8627	19.3458	42.2567	40.5693	-0.836033	17004.5	752.623	269.783	1768.79	-7.50297	453.603	-5.63319	-0.708075	2076.44	-2.04582	40.48	277.386	-4.9497	31.2096	127.568	1729.67
C451	1009442	Tumor	Batch III	TNBC	95.9878	1849.44	23.5065	313.258	20783.1	25.7168	2116.93	149.181	10.9048	1094.47	27.6588	58110.1	837.943	9.34988	4577.89	14.0877	487.67	2.28577	20822.6	-0.158578	5.08843	-4.76802	470.568	8.75283	39.2129	23.7206	37.4905	-5.4739	12.1988	11875.4	1294.71	272.93	2794.51	6.44979	1033.82	21.141	-0.708075	3831.56	-2.04582	49.5994	922.439	21.8245	39.9592	521.273	4178.85
C49	609487	Tumor	Batch II	Luminal A	-339.964	339.672	-1.43868	262.593	68925.5	2.91945	7615.75	149.985	12.8477	699.948	-2.72232	189657	317.367	14.8495	984.12	0.015671	286.282	6.79273	9950.4	-0.437594	1.03362	-1.51468	179.548	0.150392	61.1926	-1.05191	0.941581	2.32994	-1.02617	13596.2	769.529	226.384	2539.4	101.798	272.612	18.5595	0.59604	2527.83	-0.354726	104.934	288.106	43.734	-1.33451	82.0937	2334.49
C494	544838	Tumor	Batch III	Luminal A	49.3634	851.963	-3.2677	129.915	12128.4	-1.42418	1053.08	73.3347	22.4768	109.123	0.517761	36332.7	465.178	20.7656	2695.03	25.6598	252.138	13.8578	14057.5	-0.158578	-8.29868	-4.76802	303.183	-4.63428	10.4673	-3.05361	47.1971	20.0179	23.3141	14021.9	573.49	54.388	1658.83	44.1987	362.406	-5.63319	-0.708075	1373.74	-2.04582	71.3408	576.767	19.8531	-13.5892	198.313	1265.39
C521	1148483	Tumor	Batch IV	Luminal A	98.9931	208.836	2.73958	167.779	6348.19	2.12647	869.55	40.1203	-16.8706	402.163	2.76367	18260.2	419.122	2.92049	682.935	37.2911	277.257	10.3383	8079.54	0.860924	4.91278	2.84756	36.6112	5.2686	28.1666	13.4937	22.8578	14.0031	0.628419	6540.75	361.955	113.456	704.249	9.58292	836.401	3.96511	-0.484006	2040.56	1.71765	27.5323	588.865	15.574	18.7223	181.883	1604.53
C533	1223816	Tumor	Batch IV	Luminal B HER2+	109.901	1643.04	13.7817	475.125	12723.3	2.12647	2430.57	71.4978	39.0963	708.739	2.76367	35257.2	610.929	2.92049	4657.9	12.7017	406.618	31.9908	22563.8	0.860924	26.997	2.84756	654.245	5.2686	193.074	1.72731	32.7178	24.6076	0.628419	12078.5	858.313	353.453	4000.6	21.0916	497.594	48.1336	-0.484006	3310.83	1.71765	26.7774	551.644	3.80764	6.95591	225.972	3307.18
C537	1761999	Tumor	Batch IV	Luminal A	110.877	752.742	2.73958	227.065	7868.38	2.12647	1707.02	89.8569	14.2273	304.394	26.0871	22458.7	465.673	10.5899	2342.8	55.9297	271.408	6.18519	14356.6	0.860924	4.91278	2.84756	477.341	5.2686	131.442	1.72731	6.55377	41.3222	0.628419	13492	466.612	247.895	2332.51	9.58292	682.452	19.304	-0.484006	1403.04	1.71765	15.2688	717.271	3.80764	6.95591	291.596	1488
C56	906116	Tumor	Batch III	Luminal A	28.4549	1287.18	26.5596	253.031	23079.3	-1.42418	1999.19	63.4722	12.4522	648.586	0.517761	64875.7	650.264	10.8764	2762.52	0.517185	258.042	-11.2847	8591.95	14.7551	6.61499	25.0593	135.067	10.2794	60.2328	-3.05361	11.5415	9.85404	13.6852	14604.3	467.838	146.684	2433.51	8.04085	276.589	24.1942	-0.708075	1965.64	13.2821	87.0513	353.491	9.96397	1.32444	142.659	1627.04
C586	1188179	Tumor	Batch III	TNBC	45.0159	474.137	-3.2677	40.7595	22125.4	-1.42418	2118.46	122.643	-2.66574	713.803	0.517761	60946.4	175.324	7.33607	1903.71	0.517185	391.724	23.3026	20354.5	-0.158578	-8.29868	-4.76802	177.241	6.73902	31.1577	8.31969	19.592	29.5938	-0.836033	7618	1959.55	322.249	1992.13	16.2047	100.158	5.74011	-0.708075	5239.57	9.6434	41.2038	260.431	6.4236	-13.5892	83.6662	5295.85
C60	1098323	Tumor	Batch IV	Luminal A	86.5544	734.73	2.73958	200.803	34466.3	14.5988	4172.57	104.116	20.5463	1371.28	2.76367	102776	297.694	2.92049	2417.88	13.9807	438.909	-1.5893	21046	0.860924	4.91278	2.84756	295.528	5.2686	65.6153	1.72731	-1.32869	1.9099	0.628419	12492.1	435.791	171.218	2171.42	73.7012	396.741	3.96511	-0.484006	1290.68	1.71765	40.9161	401.505	3.80764	6.95591	178.626	1089.89
C702	1184199	Tumor	Batch III	Luminal A	93.432	625.468	8.14383	698.027	20752.9	-1.42418	2031.75	42.1715	8.90211	633.535	0.517761	57276.7	539.733	-4.03723	2575.18	0.517185	185.324	23.4188	19682.4	-0.158578	3.11284	-4.76802	212.469	-4.63428	99.7797	8.35792	7.94204	6.25461	-0.836033	6499.26	864.303	640.333	2479.09	40.0718	171.275	5.77834	-0.708075	2925.36	-2.04582	17.5757	296.952	-4.9497	-2.1777	107.595	3016.87
C704	285737	Tumor	Batch III	Luminal A	46.9192	1100.41	-3.2677	143.525	7018.73	-1.42418	-98.812	20.7058	-2.66574	169.807	0.517761	19451.5	415.923	-4.03723	3447.32	0.517185	329.271	84.5981	11470.7	-0.158578	-8.29868	42.5255	23.4157	42.6593	80.2515	44.2399	-3.78647	43.1333	-0.836033	19164.5	635.06	95.8663	1395.48	41.7889	461.35	-5.63319	-0.708075	1450	-2.04582	-6.21167	932.357	-4.9497	-13.5892	137.824	959.917
C75	1416619	Tumor	Batch I	TNBC	256.487	1401.28	1.96679	183.974	15563.9	6.04821	1258.67	7.76746	6.68865	350.565	-0.55911	42530	268.617	8.43918	4371.51	-2.0412	264.031	6.0813	26479.7	9.27452	2.35227	12.9744	304.405	27.8331	92.2054	2.37821	4.17358	11.0383	1.23378	20239	863.618	209.53	1902.47	21.6088	377.629	14.8198	0.59604	2112.8	0.682904	21.4371	370.271	11.2912	7.96783	112.418	2275.09
C81	882129	Tumor	Batch III	Luminal A	77.8961	1532.56	-3.2677	420.065	19637.8	-1.42418	1058.39	3.82254	-2.66574	543.256	0.517761	58264.1	701.343	11.282	5881.38	0.517185	377.845	128.477	26454.7	-0.158578	52.9781	25.8704	524.942	41.3233	62.2605	12.2656	27.703	10.2708	-0.836033	11903.1	1965.77	263.566	1849.24	24.43	381.894	40.3244	15.0367	4146.29	-2.04582	41.6878	508.532	25.6887	32.3684	116.588	4615.99
CT74	278408	Tumor	Batch IV	TNBC	86.5544	445.654	2.73958	148.134	25321.1	2.12647	1996.33	250.355	-16.8706	820.695	2.76367	65658.8	181.798	2.92049	1500.76	1.50835	654.495	47.6141	14642.3	0.860924	4.91278	2.84756	218.999	5.2686	16.4002	1.72731	98.4449	1.9099	0.628419	15381.1	374.083	105.904	1508.55	9.58292	340.596	3.96511	-0.484006	1422.39	1.71765	15.2688	34.0893	3.80764	6.95591	125.958	1473.12
GT07	1222576	Tumor	Batch III	Luminal A	20.293	316.538	-3.2677	332.182	40787	-1.42418	4939.36	118.426	19.7437	1253.29	0.517761	119003	577.391	-4.03723	883.866	0.517185	365.274	11.1247	4878.94	-0.158578	2.75463	17.3386	102.601	6.41903	18.8244	-3.05361	18.9342	51.3278	-0.836033	18571.4	1047.02	37.7615	2134.28	38.5784	93.9092	5.42012	-0.708075	2733.91	9.31452	51.3901	44.763	6.10361	-13.5892	22.9179	2642.18
GT141	444669	Tumor	Batch IV	TNBC	86.5544	1862.6	2.73958	342.05	12342.3	2.12647	1029.87	127.563	-16.8706	277.416	2.76367	33981.8	313.246	33.3105	4639.41	1.50835	261.301	-1.5893	24335	0.860924	4.91278	2.84756	237.575	5.2686	46.7903	1.72731	-1.32869	1.9099	0.628419	12073.5	981.434	143.649	1250.05	41.2571	472.483	34.3552	-0.484006	2201.14	1.71765	15.2688	265.31	3.80764	6.95591	38.7662	2058.39
GT226	570663	Tumor	Batch IV	Luminal B HER2+	111.588	1098.1	2.73958	71.4884	14573.4	26.1312	1563.39	28.3423	7.13415	750.465	26.7684	40075.7	251.181	26.6009	2462.36	1.50835	182.883	22.4155	16192.6	0.860924	4.91278	2.84756	190.607	5.2686	63.761	1.72731	-1.32869	1.9099	0.628419	11175.6	622.435	199.625	944.182	9.58292	306.574	3.96511	23.8542	2193	1.71765	15.2688	178.908	27.488	30.6363	49.3122	1851.9
GT74	736228	Tumor	Batch II	Luminal A	-320.56	1944.37	-1.43868	110.174	19381.5	2.91945	1553.83	15.1305	12.8477	512.037	-2.72232	57507.1	383.482	11.0326	7113.76	0.015671	604.983	6.79273	17726.1	-0.437594	1.03362	-1.51468	347.102	0.150392	119.345	17.3032	0.941581	2.32994	16.8459	12247.6	460.769	108.522	1675.49	-13.7464	520.28	33.0977	0.59604	1565.5	37.3751	-10.6095	395.873	-0.609855	-1.33451	74.2479	1335.17
GT91	747892	Tumor	Batch IV	TNBC	105.656	1472.38	2.73958	91.3275	7253.5	2.12647	1087.19	59.2865	1.44571	337.32	21.08	20243.5	347.84	2.92049	3719.3	1.50835	582.656	-1.5893	18084	0.860924	4.91278	2.84756	476.565	5.2686	124.813	1.72731	54.3835	39.0513	0.628419	21894	2491.5	234.804	1913.43	9.58292	498.623	3.96511	-0.484006	6431.72	1.71765	15.2688	318.475	3.80764	6.95591	292	6438.39
GT93	567925	Tumor	Batch IV	Luminal B HER2+	86.5544	1507.86	2.73958	169.662	13505.6	2.12647	1196.86	52.5785	-16.8706	183.874	2.76367	36876.2	374.515	26.715	4543.67	25.6288	231.934	-1.5893	20611.1	0.860924	4.91278	2.84756	286.585	5.2686	40.1948	1.72731	-1.32869	1.9099	0.628419	11232.9	480.748	127.432	1269.97	9.58292	161.601	3.96511	-0.484006	1767.82	1.71765	15.2688	375.49	3.80764	6.95591	0.753232	2085.61
MT1023	386016	Tumor	Batch IV	TNBC	86.5544	778.976	2.73958	250.335	64146.9	2.12647	5061.89	110.799	18.6166	1493.12	2.76367	176454	751.74	2.92049	2067.1	1.50835	369.722	-1.5893	16984.7	0.860924	4.91278	2.84756	164.875	5.2686	51.4079	1.72731	34.6514	1.9099	0.628419	20102.1	1842.64	316.044	6329.64	46.0698	517.182	3.96511	-0.484006	3683.17	1.71765	15.2688	308.023	3.80764	6.95591	84.238	4425.68
MT1029	479812	Tumor	Batch IV	TNBC	86.5544	1219.87	2.73958	316.886	12834.2	2.12647	1484.81	61.4376	11.6794	342.279	2.76367	37054.3	379.496	2.92049	2873.61	1.50835	271.8	-1.5893	26766.8	0.860924	4.91278	2.84756	193.83	5.2686	44.5644	1.72731	-1.32869	1.9099	0.628419	13674.7	1110.06	100.976	1860.82	9.58292	317.806	3.96511	-0.484006	3824.94	1.71765	15.2688	157.882	3.80764	6.95591	5.24426	2618.04
MT111	253110	Tumor	Batch IV	TNBC	86.5544	756.266	2.73958	163.093	11160.5	2.12647	1374.04	58.4588	-16.8706	127.612	2.76367	35151.6	306.503	2.92049	1956.94	1.50835	68.9712	52.532	14312.3	0.860924	4.91278	2.84756	185.014	5.2686	16.4002	1.72731	-1.32869	1.9099	0.628419	10588.4	783.099	65.9895	849.968	9.58292	160.993	3.96511	-0.484006	1437.25	1.71765	15.2688	148.821	3.80764	6.95591	-23.7023	1168.71
MT1118	838067	Tumor	Batch III	TNBC	-3.07687	441.624	-3.2677	49.6416	9611.15	-1.42418	378.51	5.45544	-2.66574	-7.17696	16.8633	29658.8	161.866	28.212	2177.19	16.8627	-35.7245	-11.2847	8097.8	-0.158578	-8.29868	-4.76802	155.654	-4.63428	-14.3355	-3.05361	12.7861	-5.4739	-0.836033	11448.7	206.478	232.888	1141.51	-7.50297	342.093	10.4914	-0.708075	553.113	14.5267	10.5943	244.166	-4.9497	-13.5892	142.266	249.684
MT1213	505524	Tumor	Batch IV	Luminal A	114.814	677.1	2.73958	190.794	7192.55	2.12647	818.118	31.4354	10.2273	127.842	2.76367	20435	416.777	29.6522	2200.02	1.50835	177.437	25.5086	13322.6	0.860924	4.91278	2.84756	78.3082	5.2686	43.1319	1.72731	-1.32869	1.9099	0.628419	13062.9	839.709	230.986	769.66	9.58292	298.666	3.96511	-0.484006	2127.36	1.71765	15.2688	368.842	3.80764	6.95591	251.04	2243.16
MT1230	377142	Tumor	Batch IV	Luminal B HER2+	86.5544	510.447	2.73958	366.741	5245.15	2.12647	726.824	4.33757	-16.8706	147.401	2.76367	16422.2	363.578	2.92049	2721.54	1.50835	87.4943	-1.5893	14958.5	0.860924	40.7442	2.84756	168.17	5.2686	16.4002	1.72731	-1.32869	1.9099	0.628419	11102.5	201.948	103.55	786.593	9.58292	162.461	3.96511	-0.484006	882.222	1.71765	15.2688	21.0292	3.80764	6.95591	49.9511	722.698
MT1266	1077693	Tumor	Batch III	TNBC	23.4348	740.635	-3.2677	132.466	6958.18	-1.42418	193.548	-1.81343	10.0453	60.0079	13.2288	21272.1	161.828	21.0414	1143.08	0.517185	-10.3213	1.42634	12155.1	-0.158578	4.24062	-4.76802	182.478	7.90502	23.2824	-3.05361	-3.78647	-5.4739	-0.836033	8931.23	169.59	184.965	1095.32	5.56615	264.691	19.4454	-0.708075	171.81	-2.04582	6.85746	223.851	20.1289	11.4894	188.26	306.618
MT1275	1056656	Tumor	Batch IV	Luminal A	86.5544	1019.13	2.73958	156.204	5684.05	2.12647	947.905	4.33757	-3.90647	133.955	2.76367	16536.6	413.32	2.92049	3044.77	1.50835	105.599	11.3748	21493.1	0.860924	4.91278	15.6365	191.101	5.2686	41.9781	1.72731	11.8155	15.0541	0.628419	16185.4	167.383	219.127	930.261	9.58292	204.385	3.96511	-0.484006	444.71	14.8618	15.2688	391.672	3.80764	19.7449	147.172	724.271
MT1310	823832	Tumor	Batch IV	Luminal B HER2+	86.5544	1304.66	2.73958	234.498	22054.8	2.12647	1641.9	54.2214	-0.242667	405.179	2.76367	65076.3	588.481	2.92049	4111.26	1.50835	297.525	31.6666	18541.7	0.860924	21.316	2.84756	188.877	5.2686	32.8035	1.72731	15.5302	1.9099	0.628419	21071.3	638.004	225.986	2601.01	9.58292	126.949	3.96511	-0.484006	1808.85	1.71765	15.2688	203.368	20.2109	6.95591	77.451	1692.37
MT1315	1080177	Tumor	Batch IV	Luminal B HER2+	86.5544	1772.78	15.25	127.054	17152.4	2.12647	1979.71	118.474	84.5841	808.214	15.4455	50694.8	186.434	15.431	3356.87	1.50835	446.032	36.4562	30093.7	0.860924	4.91278	2.84756	350.117	5.2686	154.015	26.7482	-1.32869	14.7679	12.8097	15318.1	1453.16	84.8234	715.045	9.58292	211.519	16.4756	12.374	4220.9	1.71765	28.3078	292.794	3.80764	6.95591	92.0195	4351.87
MT1337	1492840	Tumor	Batch III	TNBC	-3.07687	356.458	5.78452	-62.2965	5360.87	-1.42418	39.4334	18.6455	15.6867	60.6313	0.517761	15258.3	32.1911	5.01499	968.087	0.517185	60.91	-2.10851	5282.62	-0.158578	0.753537	4.2842	62.5794	-4.63428	30.9256	-3.05361	5.5172	22.4371	-0.836033	4802.78	115.758	-5.52599	766.433	11.3664	278.12	12.4713	-0.708075	29.7548	-2.04582	3.22304	114.197	-4.9497	-13.5892	-0.782501	-18.6873
MT1386	652815	Tumor	Batch III	TNBC	18.8064	808.341	-3.2677	28.1411	11315.9	-1.42418	295.838	-6.25163	-2.66574	83.664	0.517761	32277.9	185.155	-4.03723	2671.58	0.517185	80.6803	9.69921	8888	-0.158578	12.4017	-4.76802	26.4377	-4.63428	27.0652	-3.05361	-3.78647	-5.4739	-0.836033	8089.4	149.143	7.81424	882.39	-7.50297	90.8164	15.0672	-0.708075	508.761	19.2296	-6.21167	182.128	-4.9497	7.11115	134.874	-21.0794
MT1584	1239139	Tumor	Batch IV	TNBC	86.5544	554.086	2.73958	43.3079	3181.54	2.12647	621.289	4.33757	-16.8706	51.6052	2.76367	8643.28	110.597	2.92049	1646.65	1.50835	125.4	-1.5893	14131.4	11.7665	4.91278	2.84756	144.806	5.2686	27.3058	1.72731	32.2968	13.1184	0.628419	8964.42	-132.685	12.2861	142.954	9.58292	188.088	3.96511	-0.484006	-171.316	1.71765	15.2688	253.206	3.80764	6.95591	54.7572	-321.237
MT1643	839938	Tumor	Batch IV	Luminal A	103.562	1472.88	2.73958	312.651	18384.5	2.12647	1870.15	85.883	15.7476	765.563	2.76367	52909.4	577.813	2.92049	3166.36	17.8174	292.105	31.0289	20590.4	0.860924	4.91278	2.84756	282.264	5.2686	48.5777	1.72731	-1.32869	1.9099	16.2937	12856.3	435.746	204.278	1694.65	9.58292	288.749	3.96511	-0.484006	1012.38	1.71765	15.2688	364.522	3.80764	6.95591	191.261	731.839
MT174	633367	Tumor	Batch III	Luminal A	-3.07687	419.123	-3.2677	53.9894	13814.7	-1.42418	850.738	-27.2356	-2.66574	180.564	0.517761	38584.2	280.709	-4.03723	1716.02	0.517185	44.5114	10.3435	16408.3	-0.158578	-8.29868	-4.76802	180.239	-4.63428	28.3365	-3.05361	-3.78647	-5.4739	-0.836033	19481.9	115.738	142.653	1079.38	14.7345	228.921	-5.63319	-0.708075	544.038	-2.04582	-6.21167	301.571	16.3863	29.0828	118.825	610.562
MT1794	578834	Tumor	Batch IV	TNBC	86.5544	662.498	2.73958	1006.25	29859.3	2.12647	2058.34	122.667	6.7953	1128.64	26.4296	83561.8	1399.83	2.92049	2126.1	25.1743	890.488	-1.5893	17699.5	0.860924	4.91278	2.84756	48.1909	5.2686	16.4002	1.72731	-1.32869	25.9045	0.628419	20048.1	8021.99	412.141	7015.79	9.58292	1045.25	3.96511	-0.484006	18417.4	1.71765	39.6013	872.003	3.80764	53.6481	288.228	18800.2
MT1847	707617	Tumor	Batch IV	Luminal A	86.5544	180.683	2.73958	18.1016	13232.7	2.12647	1264.04	4.33757	-16.8706	418.47	2.76367	38352.3	110.649	22.0177	905.569	1.50835	150.362	56.4872	9626.16	0.860924	4.91278	2.84756	43.942	5.2686	35.4975	1.72731	-1.32869	1.9099	0.628419	7310.9	321.746	132.893	353.793	49.3912	255.544	3.96511	-0.484006	510.536	1.71765	35.1729	278.618	3.80764	6.95591	15.5531	873.674
MT196	1001708	Tumor	Batch II	Luminal A	986.342	364.527	-1.43868	48.5795	2789.21	2.91945	188.652	28.8058	12.8477	179.446	-2.72232	7867.62	182.566	6.16803	825.348	0.015671	166.053	6.79273	4594.43	-0.437594	1.03362	11.9758	47.4529	0.150392	-27.4952	12.4386	0.941581	2.32994	-1.02617	15811.2	665.345	172.848	953.879	-13.7464	303.23	-3.61248	0.59604	1466.43	-0.354726	17.5114	245.418	12.8806	12.156	105.844	1317.7
MT219	353645	Tumor	Batch IV	Luminal A	86.5544	467.353	2.73958	116.295	14991.5	2.12647	1702.52	4.33757	21.8649	279.288	2.76367	42751.4	385.6	2.92049	1746.59	1.50835	53.5855	-1.5893	12538.6	0.860924	4.91278	2.84756	139.481	5.2686	16.4002	1.72731	37.9448	1.9099	0.628419	7060.51	282.818	113.338	609.552	9.58292	216.416	3.96511	-0.484006	570.109	1.71765	15.2688	259.117	3.80764	6.95591	172.665	481.791
MT237	609808	Tumor	Batch III	Luminal A	67.2029	473.43	-3.2677	37.1438	5227.85	-1.42418	90.466	40.156	64.7258	125.02	0.517761	15922.4	476.471	-4.03723	2084.97	0.517185	-105.215	-11.2847	10862.7	-0.158578	-8.29868	17.3923	80.9776	-4.63428	7.82475	-3.05361	-3.78647	-5.4739	-0.836033	13728.4	150.375	15.3165	1159.66	-7.50297	379.131	-5.63319	-0.708075	316.476	-2.04582	-6.21167	227.411	-4.9497	30.7313	148.378	383.846
MT2385	1253990	Tumor	Batch IV	Luminal A	86.5544	946.356	2.73958	109.231	40684.7	2.12647	2270.07	48.0337	-16.8706	982.764	13.6877	109132	497.32	2.92049	3137.52	1.50835	375.343	-1.5893	14310.9	0.860924	4.91278	2.84756	229.597	5.2686	16.4002	1.72731	-1.32869	1.9099	0.628419	17233.4	-14.3029	155.607	1938.48	20.8147	41.1829	3.96511	-0.484006	262.82	1.71765	37.7323	117.112	14.5841	6.95591	-12.6265	546.049
MT265	616061	Tumor	Batch II	Luminal A	-339.964	180.92	-1.43868	147.438	11973.9	2.91945	537.066	15.1305	12.8477	304.386	-2.72232	33762.5	269.36	-7.32245	613.753	22.2515	350.831	6.79273	3270.92	-0.437594	1.03362	-1.51468	45.8066	0.150392	-5.55984	-1.05191	0.941581	2.32994	-1.02617	6137.37	674.244	179.835	1275.13	-13.7464	292.969	-3.61248	0.59604	1336.79	-0.354726	12.2527	307.975	-0.609855	-1.33451	149.241	1527.92
MT269	790772	Tumor	Batch IV	Luminal A	104.62	931.614	2.73958	279.493	40847.9	2.12647	2120.11	4.33757	52.4218	584.062	2.76367	110604	629.304	37.0985	3183.52	1.50835	465.251	-1.5893	12105	0.860924	22.0018	2.84756	144.468	5.2686	67.6673	18.8163	-1.32869	1.9099	0.628419	18116.8	928.3	430.464	3282.92	9.58292	398.158	3.96511	-0.484006	2186.49	1.71765	33.0799	475.986	3.80764	6.95591	116.807	2681.92
MT290	596098	Tumor	Batch II	Luminal A	-315.999	917.377	21.2313	267.711	17449.3	2.91945	1174.36	38.111	12.8477	383.692	-2.72232	53608.9	556.506	15.3475	2067.77	0.015671	152.943	6.79273	10362.9	-0.437594	1.03362	21.1553	116.02	0.150392	-27.4952	-1.05191	24.2413	2.32994	-1.02617	22102.6	454.082	229.455	1914.9	9.88142	323.818	-3.61248	0.59604	1565.36	-0.354726	-10.6095	293.736	-0.609855	21.3354	106.417	1602.45
MT350	611804	Tumor	Batch IV	Luminal B HER2+	86.5544	2504.75	2.73958	270.892	38187.1	2.12647	2476.95	4.33757	50.3011	513.185	25.1542	107711	418.064	47.0964	7916.65	1.50835	238.755	20.8013	21355.1	0.860924	4.91278	24.9355	311.989	5.2686	193.104	1.72731	-1.32869	24.6114	0.628419	12841.1	302.343	228.662	2718.76	9.58292	259.323	3.96511	-0.484006	893.837	1.71765	15.2688	188.516	3.80764	6.95591	89.8054	1094.51
MT359	649049	Tumor	Batch IV	Luminal A	86.5544	987.37	2.73958	105.468	7947.46	2.12647	818.665	4.33757	-16.8706	25.775	2.76367	25694.8	246.126	2.92049	2536.04	1.50835	99.2727	-1.5893	16033.2	0.860924	4.91278	2.84756	128.947	5.2686	16.4002	1.72731	-1.32869	1.9099	0.628419	9059.07	46.6683	20.4401	447.663	9.58292	48.4952	3.96511	-0.484006	40.6616	1.71765	15.2688	112.595	3.80764	6.95591	83.2919	-93.9775
MT450	608570	Tumor	Batch IV	TNBC	110.029	1008.05	2.73958	317.984	26381.6	2.12647	2672.99	94.3757	5.63893	423.547	2.76367	75610.4	602.692	2.92049	3428.07	1.50835	329.983	20.9202	17936	0.860924	4.91278	25.0529	246.898	5.2686	60.811	1.72731	-1.32869	1.9099	0.628419	17253.3	351.848	275.754	2029.36	55.8701	215.367	3.96511	-0.484006	1496.86	1.71765	15.2688	349.357	3.80764	6.95591	67.5864	1447.82
MT469	146835	Tumor	Batch IV	Luminal A	86.5544	2033.51	2.73958	-1.52609	10162.4	2.12647	811.744	4.33757	76.4221	344.357	2.76367	34088.8	410.492	2.92049	8240.49	1.50835	14.8499	-1.5893	25867.4	0.860924	4.91278	2.84756	208.909	5.2686	16.4002	1.72731	-1.32869	1.9099	0.628419	12986.5	-140.341	618.362	1299.88	9.58292	981.974	3.96511	-0.484006	-354.755	1.71765	15.2688	362.556	3.80764	6.95591	354.651	-403.799
MT518	595605	Tumor	Batch IV	Luminal A	86.5544	712.158	2.73958	115.069	6797.26	2.12647	735.477	4.33757	-16.8706	31.6165	2.76367	19933.5	102.095	2.92049	2274.42	24.5079	152.847	-1.5893	17872.9	0.860924	4.91278	2.84756	92.911	5.2686	39.089	1.72731	-1.32869	1.9099	0.628419	12475.1	-74.3215	142.795	689.344	9.58292	174.691	3.96511	-0.484006	476.852	1.71765	15.2688	124.116	3.80764	6.95591	92.8925	147.981
MT53	763780	Tumor	Batch II	Luminal A	-321.26	506.528	-1.43868	34.7143	23959.8	2.91945	1289.56	15.1305	12.8477	181.986	-2.72232	66851	153.02	-7.32245	1413.02	35.8863	155.742	6.79273	14935.6	-0.437594	1.03362	-1.51468	-2.30655	0.150392	-27.4952	-1.05191	0.941581	2.32994	-1.02617	6356.18	454.644	162.394	969.811	23.1346	231.182	-3.61248	0.59604	1318.7	-0.354726	44.712	201.099	-0.609855	-1.33451	109.256	1239.3
MT578	898449	Tumor	Batch IV	TNBC	86.5544	790.936	2.73958	214.896	59616.9	2.12647	4488.27	217.795	135.599	1105.06	18.0106	169542	279.478	17.9614	2292.53	32.0023	441.765	13.6577	18246.7	0.860924	4.91278	2.84756	175.254	5.2686	31.4412	1.72731	-1.32869	1.9099	0.628419	19054.1	565.253	126.29	3657.43	40.9359	49.7122	3.96511	-0.484006	1999.42	1.71765	30.9452	293.377	3.80764	6.95591	146.344	1904
MT658	512015	Tumor	Batch IV	Luminal A	86.5544	193.557	2.73958	106.978	45632.7	2.12647	2216.08	138.109	90.1468	538.342	2.76367	132808	384.775	2.92049	1039.04	1.50835	255.639	51.9194	12153.9	0.860924	4.91278	2.84756	51.2376	5.2686	16.4002	1.72731	-1.32869	1.9099	0.628419	14182.6	850.813	118.999	2677.14	37.0909	158.509	3.96511	-0.484006	2739.72	1.71765	15.2688	282.588	3.80764	6.95591	84.8015	2880.55
MT689	278091	Tumor	Batch IV	Luminal A	3168.79	980.685	2.73958	148.305	11372	2.12647	1137.12	53.5971	-16.8706	264.557	2.76367	31649.3	231.913	2.92049	3446.06	1.50835	14.8499	-1.5893	17824.7	0.860924	4.91278	2.84756	170.626	5.2686	64.9941	1.72731	-1.32869	51.8536	0.628419	11009.6	275.106	-43.7564	1111.5	60.23	241.163	3.96511	-0.484006	625.968	1.71765	15.2688	433.696	3.80764	6.95591	126.129	477.037
MT75	719519	Tumor	Batch II	Luminal B	-339.964	490.454	-1.43868	131.229	14944	2.91945	986.544	53.2077	12.8477	248.651	-2.72232	44610.6	314.156	-7.32245	1100.5	38.0929	198.233	6.79273	9532.44	-0.437594	1.03362	-1.51468	55.1258	0.150392	10.0674	-1.05191	0.941581	2.32994	17.2609	7454.99	734.954	166.869	1418.8	-13.7464	511.491	-3.61248	0.59604	1757.62	-0.354726	28.5402	249.773	-0.609855	-1.33451	152.336	1658.92
MT750	414845	Tumor	Batch IV	Luminal A	86.5544	236.832	2.73958	65.4333	2542.79	2.12647	733.622	4.33757	-16.8706	96.4793	2.76367	7673.39	199.536	2.92049	695.452	1.50835	14.8499	-1.5893	11337.2	0.860924	4.91278	2.84756	89.9945	5.2686	16.4002	1.72731	-1.32869	1.9099	0.628419	7348.23	-122.789	123.642	-150.799	9.58292	41.9402	3.96511	-0.484006	-420.09	1.71765	15.2688	51.1619	3.80764	6.95591	9.77744	-536.093
MT77	1142600	Tumor	Batch II	Luminal A	-339.964	644.297	-1.43868	131.958	3006.16	2.91945	368.922	27.1195	24.8367	151.516	9.26668	7327.25	347.801	-7.32245	1685.17	0.015671	131.957	6.79273	10233.9	-0.437594	12.8606	22.1393	133.751	23.8044	19.8127	-1.05191	0.941581	26.641	-1.02617	13709.7	667.805	186.901	1342.46	-13.7464	262.01	8.21451	0.59604	1660.52	-0.354726	1.71717	304.861	-0.609855	10.4925	145.918	1629.74
MT79	399700	Tumor	Batch IV	Luminal A	122.295	854.036	2.73958	67.9705	52381.5	2.12647	4515.63	4.33757	85.9462	912.092	2.76367	151279	310.124	2.92049	2474.51	35.7806	186.211	-1.5893	11527.4	0.860924	4.91278	2.84756	193.891	5.2686	16.4002	1.72731	33.4196	1.9099	0.628419	14557.7	931.077	25.7402	3726.56	44.8206	115.242	3.96511	-0.484006	2552.54	1.71765	15.2688	401.182	3.80764	6.95591	45.7943	2607.74
MT813	358157	Tumor	Batch IV	Luminal A	86.5544	461.576	2.73958	153.589	22070.4	2.12647	1843.76	4.33757	21.3769	432.574	2.76367	65873.6	303.589	2.92049	1688.64	1.50835	167.84	74.9058	16204.8	0.860924	42.6435	2.84756	100.306	5.2686	16.4002	1.72731	-1.32869	1.9099	0.628419	13260.2	312.691	72.5799	2726.06	9.58292	174.174	3.96511	-0.484006	745.201	1.71765	54.5937	216.875	3.80764	6.95591	15.0765	657.379
MT895	482470	Tumor	Batch IV	Luminal A	116.164	709.033	2.73958	257.557	11300.6	2.12647	1274.64	32.7303	-16.8706	106.637	2.76367	31035.2	607.879	2.92049	2354.39	1.50835	327.17	26.8034	14486.4	0.860924	4.91278	30.8566	136.881	5.2686	72.4183	1.72731	-1.32869	30.697	0.628419	11976.3	928.885	186.54	1328.62	38.7754	286.946	31.9741	-0.484006	1582.19	1.71765	15.2688	416.008	3.80764	6.95591	177.807	1878.59
MT979	322166	Tumor	Batch IV	Luminal B HER2+	86.5544	889.67	2.73958	84.6959	7900.6	2.12647	646.652	46.858	-16.8706	48.1106	2.76367	22764.6	333.915	2.92049	2993.99	1.50835	227.452	-1.5893	18331.9	0.860924	4.91278	44.7934	108.736	5.2686	58.3461	1.72731	-1.32869	45.0209	0.628419	14302.6	955.445	301.131	1641.52	9.58292	200.167	3.96511	-0.484006	3518.14	1.71765	15.2688	372.201	3.80764	6.95591	278.075	2606.88
MT990	259240	Tumor	Batch IV	Luminal A	141.661	1051.36	2.73958	266.351	13599.4	2.12647	1460.33	57.1791	88.8124	449.644	2.76367	35708.9	246.44	2.92049	2070.39	1.50835	279.057	-1.5893	19296.7	0.860924	4.91278	2.84756	285.482	5.2686	16.4002	1.72731	52.2467	55.4853	0.628419	13716.1	1129.58	224.121	2367.32	118.243	691.557	3.96511	-0.484006	3095.87	1.71765	15.2688	680.683	108.062	6.95591	190.599	3957.61
[truncated: 206 more columns]

## Sheet: 1f.RPKM counts of filt tRNAs_CO
Supplementary Table S1f. Batch effects adjusted normalized counts of filtered tRNAs profiled from breast tumor tissues
Sample ID	Number of Alignments	Tissue	Batch	Subtype	chr1.trna136-AsnGTT	chr1.trna133-GlyCCC	chr1.trna131-GlyCCC	chr1.trna4-GlyCCC	chr1.trna7-AsnGTT	chr1.trna9-ArgTCT	chr1.trna119-LysCTT	chr1.trna118-HisGTG	chr1.trna116-GluCTC	chr1.trna16-HisGTG	chr1.trna21-HisGTG	chr1.trna111-HisGTG	chr1.trna26-AsnGTT	chr1.trna108-AsnGTT	chr1.trna107-AsnGTT	chr1.trna98-ValCAC	chr1.trna90-ValCAC	chr1.trna32-MetCAT	chr1.trna85-ValCAC	chr1.trna83-AsnGTT	chr1.trna34-LeuCAG	chr1.trna35-GlyGCC	chr1.trna80-GluCTC	chr1.trna78-AspGTC	chr1.trna36-LeuCAG	chr1.trna37-GlyGCC	chr1.trna77-GluCTC	chr1.trna38-LeuCAG	chr1.trna39-GlyGCC	chr1.trna74-GluCTC	chr1.trna40-LeuCAG	chr1.trna41-GlyGCC	chr1.trna71-GluCTC	chr1.trna69-AspGTC	chr1.trna42-LeuCAG	chr1.trna68-GlyGCC	chr1.trna67-LeuCAG	chr1.trna45-GlyTCC	chr1.trna47-AsnGTT	chr1.trna54-LysTTT	chr1.trna62-LysTTT	chr1.trna58-LeuCAA	chr1.trna59-GluCTC	chr10.trna4-AsnGTT	chr10.trna2-SerTGA
BM01-13	341385	Tumor	Batch IV	Luminal A	602.573	6102.9	881.888	13215.5	2160.48	11797	11653.5	755.729	411.992	1152.6	533.977	397.356	3114.58	700.098	922.936	459.601	97.44	4205.95	82.3316	742.118	4796.18	1562.83	711.469	239.612	5051.82	805.564	764.112	5107.31	1815.45	463.063	4915.79	1135.64	341.965	320.013	4805.36	5531.66	2787.46	220.336	2776.41	6631.12	4648.24	3557.04	1942.66	872.217	1271.05
BM01-15	550011	Tumor	Batch II	Luminal A	957.518	7013.51	593.823	21569	3170.85	7392.39	6431.54	543.505	1396.96	1202.45	996.791	405.497	5203.07	1049.16	1323.24	2859.63	2982.13	2580.33	2827.53	862.075	1552.1	6037.11	1213.54	249.545	1955.87	6533.77	1281.12	1753.73	6714.95	1219.58	1752.55	6564.54	1252.81	371.227	1469.52	6757.67	1061.53	314.131	2882.24	3819.91	2089.71	1257.74	4698.87	1235.81	1408.4
BM01-27	1019169	Tumor	Batch III	TNBC	621.248	6780.71	-35.2536	17644.3	1581.55	6568.76	7519.64	258.45	1038.84	940.699	985.294	404.631	3047.59	766.009	638.945	2862.52	2966.88	1979.44	2835.82	541.019	4859.81	10891.9	1179.23	204.537	5025.17	9792.78	1145.81	4561.55	10730.6	930.678	4666.18	10351.4	1158.65	224.896	4677.43	5766.6	2234.17	451.317	3157.46	3484.96	2150	4847.01	4249.14	740.967	995.277
BM01-29	482609	Tumor	Batch IV	Luminal A	400.821	7094.69	836.639	21745.5	1849.74	11948.8	7177.13	-107.54	263.225	-260.374	64.7059	-59.0729	2100.98	710.77	511.678	-1091.47	-1305.25	2493.38	-760.141	461.197	3052.4	-2748.71	64.5579	79.8763	3520.68	-3139.7	237.284	3330.84	-2930.81	221.023	3240.88	-3120.57	353.965	50.1301	3411.08	8102.34	1467.09	544.871	1158.38	3451.6	3166.7	2008.95	731.332	416.541	1064.61
BM01-34	250446	Tumor	Batch IV	Luminal A	656.301	9542.06	1046.68	28900.3	2299.99	12800.2	12843	407.743	1698.16	1684.18	1302.39	234.383	3138.64	1037.99	1116.86	1019.74	869.608	6123.47	1835.05	716.677	5432.95	13107.1	1672.17	235.742	5621.15	11285.3	1199.79	5317.42	12283.6	2237.2	5061.82	10887.9	1531.99	179.318	4624.31	11284.4	2273.43	519.66	3001.93	6530.15	4220.02	3224.47	6325.71	835.939	1475.19
BM01-5	860026	Tumor	Batch II	Luminal A	1266.05	16949.7	751.926	49261.1	3597.06	10327.6	12726	888.512	1584.87	2226.61	2227.96	835.363	4631.06	1180.85	1252.38	3089.27	2874.7	5043.83	2963.63	1307.17	5478.96	17385.9	1522.72	372.572	5577.83	18041	1652.84	5793.42	17106.5	1706.4	5227.54	17205	1698.23	296.35	5977.88	16847.8	2715.35	517.905	3221.61	5925.58	3166.43	3699.51	6146.7	1420.35	2453.32
C1010	814596	Tumor	Batch IV	TNBC	1037.34	5903.09	773.865	16479.5	2978.44	21886.5	17713	786.446	1444.78	1942.12	2387.53	800.813	3592.53	896.209	755.233	-736.718	-481.392	3928.4	-632.467	832.287	3821.02	1282.2	1623.39	286.54	3924.07	1445.6	1134.31	4189.99	1384.35	1015.75	3760.8	1489.62	1027.17	166.222	3904.15	6204.92	1972.51	450.932	3526.2	6050	4658.54	2765.04	4839.63	1158.83	1549.11
C108	537362	Tumor	Batch II	Luminal A	1939.16	34378.5	4438.03	91626.2	5603.88	89669.1	17717.1	1428.23	3103.73	4314.13	4699.96	1675.54	7832.67	2184.01	1711.75	3819.57	3554.19	4224.42	3862.77	1841.98	3471.31	31058.5	3432.48	459.883	4172.74	30619.4	3346.17	3743.81	32007.5	3541.9	4189.5	31850.4	3368.96	377.171	4079.65	34790.9	1810.97	757.087	9924.54	14916.1	12459.3	2552.87	12199.4	2300.99	1299.37
C131	1784783	Tumor	Batch III	TNBC	790.891	30690.1	3259.17	83980.3	2327.48	17801.6	11040.6	976.012	1814.49	2542.66	2462.75	869.152	3165.53	916.593	821.81	2901.24	3074.99	7418.36	3066.38	795.906	4142.89	25275.5	2176.52	264.667	4002.58	24861.7	1746.26	3679.43	25932.9	1914.53	4129.92	26256.4	1957.52	374.497	4267.74	30947	2245.37	435.3	4242.93	9385.29	6040.98	3140.45	6917.79	948.393	916.823
C135	842422	Tumor	Batch III	Luminal A	1431.76	21793.3	1611.72	60129	3524.53	22431.8	14394.9	1440.94	3131.45	3333.22	3245.92	918.211	5828.36	1647.55	1618.22	2591.1	2767.37	7357.49	2965.94	1364.15	1573.79	28048.9	2652.39	835.902	1849.03	29747.5	2673.47	1978.96	30571.3	3157.37	1801.2	28405.6	2477.71	1208.2	1952.98	22897.1	926.383	1149.11	3387.2	8210.79	5475.19	1003.46	9562.25	1637.9	1373.45
C139	574605	Tumor	Batch III	Luminal A	598.29	10184.6	781.995	27998.9	2270.97	13186.3	16179.1	485.53	1678.92	665.135	1096.47	175.042	2102.13	698.527	928.978	2688.92	3093.61	2626.26	3180.62	657.912	5931.78	6290	1531.83	380.693	5673.13	5219.23	1383.72	5621.02	5940.13	1663.06	5467.13	6144.01	1514.33	470.481	5280.52	11378.1	2278.97	498.154	668.053	5252.74	3863.38	3793.48	6058.33	329.719	1787.22
C140	453939	Tumor	Batch III	Luminal A	3546.36	25762.5	3235.63	75414.8	10331.6	66206.1	23365.4	1981.08	2842.19	5754.53	5799.13	1691.7	13496.7	3356.64	3434.97	3850.14	3947.39	5922.7	3166.13	3499.4	6918.31	38058.9	2547.01	496.347	8224.28	37534.2	2476.31	7198.62	38600.7	2373.81	7494.62	37708.7	2431.3	826.01	7384.98	26187.4	3330	623.292	7828.79	10668.6	7246.23	5297.07	9198.12	3262.31	4163.44
C152	484214	Tumor	Batch III	Luminal A	647.529	11390.7	1641.55	30810.2	1644.47	13493.9	11120.6	411.088	1700.52	1998.76	1441	624.632	3233.54	522.934	653.356	2599.62	2423.52	7509.58	2717.18	297.309	3874.19	5705.02	1363.28	289.812	4491.72	6167.37	1900.67	4557.58	6054.88	1631.81	3836.72	4957.35	1599.42	368.965	5278.06	12087.1	2357.83	657.691	239.41	5657.13	3920.95	2813.46	5511.13	633.265	1127.62
C165	709188	Tumor	Batch III	Luminal A	349.216	19531.2	2365.98	51787.9	1221.28	5779.5	9296.05	474.6	1277.02	828.707	1069.14	292.905	1120.08	365.51	327.135	2561.22	2859.32	6291.25	2538.7	438.022	4975.31	11205.3	1461.62	161.038	4362.81	10459.6	1658.97	4920.14	11201.1	1589.51	4650.24	10394.7	1311.62	310.815	4741.26	17988.8	2236.92	325.963	642.669	2434.45	1387.35	3175.4	5607.96	324.75	1340.79
C166	714849	Tumor	Batch II	Luminal A	626.954	12532.4	895.447	35083.3	2115.05	14054.6	7937.77	737.854	1445.8	1705.77	1470.93	525.993	3132.56	847.17	871.796	3806.69	4215.11	3804.77	3690.27	813.163	5987.01	9735.74	1347.82	331.182	5571.73	9919.21	1403.75	5647.65	10305.3	1412.14	4970.6	10279	1303.55	332.427	5540.33	12288.2	2180.96	473.485	1302.62	5340.1	2203.21	4146.9	5696.4	863.736	1910.22
C18	792755	Tumor	Batch III	Luminal A	2331.47	29989	3585.14	89042.2	6208.45	28947	17585.1	1665.83	2755.71	3809.91	3766.91	1481.07	8149.71	1693.98	1627.54	3770.47	3928.84	11340.3	3741.85	1696.3	6446.55	42637.9	2950.58	576.324	6687.88	41641.5	2989.19	7016.29	44460.5	3539.11	7514.36	41536.8	2764.54	534.387	6944.71	31130.7	3574.67	1076.13	7007.66	8457.22	5492.39	4779.01	9995.32	1663.26	2278.73
C197	1257834	Tumor	Batch IV	Luminal B HER2+	1222.82	18331.7	2051.69	52348.8	3955.61	18878.9	15647.5	1596.56	3465.28	3903.03	3622.1	1346.9	5177.66	1420.43	1434.6	5498.82	4913.09	6851.09	5341.69	1175.76	6993.9	46857.5	3373.04	598.148	6539.7	46688.5	3465.77	6438.41	47448.4	3758.69	6614.91	46909.5	3299.36	464.678	6936.03	18466.6	2907.26	958.371	3213.84	7263.98	4726.44	4623.42	9720.46	1369.75	2138.96
C201	1541780	Tumor	Batch III	TNBC	481.037	28984.4	4145.64	83268.6	994.819	6785.63	8566.53	673.538	2288.26	1359.74	1233.18	610.916	1299.45	440.167	371.307	4820.23	4795.88	2789.66	5032.97	476.094	4919.29	10302.1	1850.49	224.871	4843.62	10339.7	2015.71	5467.19	10035.4	2032.03	5300.93	10052.3	1731.05	208.965	4761.35	29647.7	2534.41	598.932	1197.83	8426.96	5760.56	3573.98	7349.49	398.267	1209.31
C203	616605	Tumor	Batch IV	Luminal A	293.716	34299	2620.9	94050.4	996.404	9141.44	7531.64	184.063	800.161	46.2796	42.2854	29.8066	1408.38	395.488	376.572	2695.38	2891.84	3163.02	2266.44	266.427	1543.71	11927.7	819.216	129.96	1880.68	11898.4	632.817	1650.66	12028.6	909.378	1928.69	11401	374.103	61.4185	1709.2	35412.1	727.946	214.577	759.146	3107.58	2265.97	1074.93	2936.58	409.27	781.207
C204	508917	Tumor	Batch III	Luminal A	1020.91	67372.8	6385.92	193274	3536.55	23840	18072.5	1609.95	3455.23	4872.69	5381.23	1756.38	5284.13	1325.23	1211.25	2286.78	2332.76	23165.8	2287.06	1219.37	3187.9	75387.9	3432.12	709.762	3199.81	74633.4	3889.86	2344.8	75489.5	3906.44	2130.03	74417.9	3575.25	757.447	2366.16	69983.3	1599.31	806.959	2406.23	9615.91	5344.01	2130.62	12072.7	1220.43	2016.7
C22	496338	Tumor	Batch II	Luminal A	886.494	12977	1865.96	35056.3	3358.89	25290.9	28116.1	1102.48	4402.06	2899.86	2904.4	897.588	4511.94	1179.35	1408.95	3909.13	3755.81	5122.03	3982.04	1137.02	8592.27	37136.1	4140.83	685.67	7373.82	37555.3	3906.06	8106.53	40295.9	4790.47	7976.87	39036.7	3903.01	594.413	7932.43	12944	4436.86	778.239	6336.77	10434.4	7816.97	6456.46	14312.7	848.038	2147.33
C225	1260473	Tumor	Batch IV	Luminal A	1231	12437	1411.37	37554.5	4204.93	24592.7	14428.3	523.51	1572.38	1997.69	1518.92	605.033	5960.65	1342.55	1560.44	1209.56	1454.95	6464.02	1694.18	1398.59	4448.48	5904.52	1447.21	365.066	4415.89	5835.73	1396.45	4353.01	6024.77	1523.43	4452.65	6168.39	1461.67	452.249	4247.37	13689.6	2118.41	845.872	4772.22	7042.56	4598.16	2923.8	5673.04	1442.09	1941.62
C229	1732907	Tumor	Batch I	TNBC	903.202	20567.7	1537.65	55779.5	2742.83	13693.2	9652.97	1149.91	1656.16	3979.11	3493.91	1126.94	3683.13	853.773	856.567	3115.54	3186.57	4488.03	3066.13	750.598	3989.4	25187.3	1385.35	436.77	4306.06	25913.1	1608.34	4033.94	25734	1462.02	4144.75	26428.7	1545.55	407.93	4069.93	19998.2	1921.9	626.825	2816.97	6367.81	3854.46	3622.61	5692.1	922.509	1593.81
C23	922050	Tumor	Batch III	Luminal A	1404.36	16762.4	995.481	45394.9	4339.81	34831.2	17185	1224.66	2108.37	3321.47	3290.75	1300.56	6230.3	1539.36	1367.62	3458.34	2942.6	4557.76	3407.59	1255.73	4259.77	17778.7	2148.35	382.44	4315.02	17932.8	1958.55	4665.85	19363.1	2053.28	4133.34	18393.3	1898.95	496.048	4483.07	16518.6	1968.68	535.279	1844.26	5733.61	3596.25	3194.28	7064	1388.69	1936.99
C234	778158	Tumor	Batch III	Luminal A	2469.78	29941.8	2429.01	83843.9	6047.53	41394.2	26311.1	1058.13	2161.48	3393.63	3491.77	1299.1	7672.06	2116.32	2048.28	3671.68	3523.27	9298.91	3608.82	2169.78	3151.79	27443.1	2093.22	409.671	2858.63	27551.9	2150.01	2896.85	28272	2103.6	2878.77	29166.7	1742.93	277.835	2499.27	30441.7	1478.81	314.794	4727.98	8971.5	6285.81	2051.66	6796.48	1823.52	950.883
C249	769457	Tumor	Batch II	Luminal A	905.633	6049.88	583.379	20413.1	3029.75	16940.9	18419	688.09	1361.68	1711.78	1740.68	723.291	3805.9	1092.19	881.794	2739.87	2800.84	4476.89	2650.77	883.899	2834.73	14524.4	1326.13	296.585	3163.53	13864.4	1343.21	3290.13	14012.7	1097.51	2790.97	13777.9	1231.85	353.36	2880.41	6979.76	1347.49	433.373	2571.98	5822.75	4213.21	2327.82	5340.4	927.763	1602.59
C250	511146	Tumor	Batch III	Luminal A	618.089	8106.32	321.861	21600.1	2512.35	17042.4	13475.1	270.662	1294.36	392.429	681.572	198.884	2213.92	762.282	596.008	1904.19	1928.44	410.899	1957.72	630.675	3801.81	5683.34	1243.95	244.504	3789.42	4904.16	1047.66	3834.34	4819.22	1308.67	3148.88	4744.35	1033.25	128.919	3054.09	7838.22	1681.92	367.803	1730.12	3186.61	1697.74	2575.3	4931.17	843.234	356.048
C257	1103360	Tumor	Batch III	Luminal A	211.647	8324.3	435.169	23777.8	1155.6	17284	9047.02	324.837	1074.04	669.023	688.442	330.583	1544.23	440.224	520.251	1931.86	1594.72	-703.727	1652.74	395.7	1106.24	7249.44	1099.16	147.017	1083.46	7746.32	1145.42	980.703	6970.04	1172.47	1139.13	7271.43	1105.83	140.12	834.607	8611.79	518.378	-1.40555	936.334	3173.13	2420.17	465.144	3700.81	384.51	201.935
C258	1366470	Tumor	Batch I	TNBC	1195.09	12481.2	3197.16	36082.3	3769.5	28857.4	11470.5	863.08	1993.77	2303.67	2194.41	784.414	4863.42	1243.99	1161.4	2948.04	2933.64	3783.41	2696.02	1222.98	3639.72	18771.4	2580.1	418.369	3529.4	17929.4	2621.49	3592.01	18665.1	2273.27	3618.04	18885.9	2024.12	608.84	3734.31	13476.4	1848.88	582.41	3237.51	5613.82	3884.38	2563.93	8955.42	1205.08	1415.41
C268	1510039	Tumor	Batch I	TNBC	811.808	7177.99	572.337	19424.5	2412.91	12930.2	11583.5	664.699	1606.81	1782.58	1719.27	688.64	2970.47	872.963	809.661	2614.07	2644.71	3317.9	2699.58	832.173	3907.54	2403.79	1508.25	348.221	3868.6	2503.18	1701.16	4020.24	2405.01	1775.97	3836.31	2414.78	1480.3	307.818	3909.77	6800.88	1892.31	360.768	1936.43	6278.39	4407.34	2830.54	5991.38	810.023	1253.16
C280	1112356	Tumor	Batch IV	Luminal B HER2+	2657.19	6383.3	1175.11	20177.8	8584.92	51267.3	20713.8	2585.02	2260.22	7905.32	7569.1	3095.47	10101.7	2362.82	2606.41	699.608	927.563	4856.13	1050.16	2547.49	4911.14	7847.26	2746.16	828.428	4835.88	8075.62	2580.08	4723.31	8317.56	2651.23	4773.23	8569.88	2236.92	1127.12	4671.2	7555.4	2215.64	1065.32	5101.62	11164.8	7266.98	4062.91	8782.98	2485.94	1885.26
C287	1502573	Tumor	Batch I	TNBC	903.033	10072.5	865.189	27811.9	2686.54	12833.7	12236.3	703.364	2038.77	1685.84	1973.04	681.042	3352.6	865.615	972.746	2801.77	2938.69	3745.88	2833.21	815.831	3885.74	4586.25	1856.24	358.379	3959.01	4600.63	2059.41	3894.95	4419.02	1894.07	3926.6	4813.35	1874.05	317.838	3864.11	9985.56	2041.68	620.451	2712.01	7719.79	5347.96	3291.53	7155.06	901.337	1823.9
C288	1361596	Tumor	Batch I	TNBC	859.951	34990.1	2887.53	101115	2516.66	16299.9	16617.7	875.208	1755.22	2105.08	1974.73	734.94	3444.2	918.986	806.229	3999.41	4050.7	6622.81	4199.37	898.046	4132.83	39337.6	1925.22	358.076	4243.44	38088.4	1864.78	3925.81	39593.2	1984.4	4235.09	37477.2	2009.65	386.067	3944.74	35917.5	2108.96	379.82	2410.02	7533.31	4590.98	2798.06	7077.81	889.891	1113.35
C304	1122444	Tumor	Batch I	TNBC	696.756	29565.9	1646.17	87833.1	2148.94	13410.5	12667.5	509.991	1854.15	1346.05	1405.15	506.009	2602.2	662.239	640.271	2901.42	2761.23	5578.06	3055.19	729.804	3859.02	35670.3	1429.37	275.631	3667.05	36075.9	1345.69	3981.14	35703.3	1631.18	3637.23	35666.5	1406.78	349.438	3756.95	31757.3	1694.79	346.871	1759.7	4303.66	2575.94	2569.35	4941.55	677.072	1162.81
C306	713804	Tumor	Batch II	Luminal B	2388.74	34988.4	3915.91	102091	7609.55	33798.3	18277	1867.05	2556.61	5404.07	5149.55	2005.17	9007.06	2211.72	2482.59	6363.11	6415.72	5540.88	6860.6	2329.14	5980.25	37230	2400.09	350.981	5800.45	36347.9	2631.2	5319.63	36754.2	2269.92	5586.71	36648.6	2316.82	546.774	5448.39	35256.5	3163.56	649.058	5810.79	9164.95	6524.17	4483.48	8368.68	2550.23	1417.19
C336	725691	Tumor	Batch II	Luminal A	1118.16	10782.7	588.719	30738.5	2908.96	6501.57	8885.46	731.178	1332.39	2342.56	2531.1	847.289	3689.18	794.958	929.901	3463.73	3852.22	3894.04	3651.33	1133.67	4920.83	13903.8	1370.13	346.837	5028.53	14339.2	1655.15	5683.02	13013.6	1720.66	5963.39	13513.6	1288.46	367.512	5162.91	11090.3	2957.46	564.535	2022.63	5186.17	2569.27	3122.01	5667.33	624.178	1835.08
C340	1155195	Tumor	Batch III	Luminal A	429.278	28877.1	4567.71	78612.3	1447.11	12739.1	10348.5	1347.68	2260.28	4806.3	4069.4	1579.6	1650.3	376.71	243.425	3010.08	2904.98	2072.45	2680.59	348.28	2949.69	9789.45	2125.71	282.255	3004.47	9418.72	2062.64	2713.34	9294.03	2003.84	3018.9	9984.59	2060.25	359.519	3146.26	29318.9	1437.65	326.201	-19.4497	6365.08	4714.95	2327.67	8026.34	489.714	1148.43
C342	656324	Tumor	Batch III	Luminal A	698.863	8265.8	442.365	24378.1	2508.09	16381.7	10739.7	485.909	1428.84	1708.83	1499.49	652.92	2757.17	699.172	656.192	2135.5	2489.11	3095.79	2075.91	690.86	3625.84	7019.17	1526.57	411.168	3343.53	7164.92	1420.68	3367.37	6794.91	1134.87	3318.32	6759.78	1004.2	425.432	3066.03	8794.88	1182.05	495.523	1933.82	3944.9	2530.39	2159.98	5009.3	815.456	1589.87
C363	1697635	Tumor	Batch III	TNBC	685.527	9564.69	1397.49	27502.3	2296.78	10317.3	10958.2	782.314	1996.55	2288.8	2308.85	950.422	2636.32	787.94	735.088	4787	4812.38	2866.75	4327.28	626.472	5500.12	12824.8	2109.78	305.59	5246.95	12369.5	1909.97	5745.82	12870.9	1923.8	5490.96	12795.7	1846.47	241.423	5939.84	9935.73	2777.82	664.409	3799.37	7996.19	5901.41	5406.5	7450.09	643.45	1109.14
C389	595167	Tumor	Batch III	Luminal A	1062.87	20698.6	788.677	62496.6	3953.39	33158.3	22397.1	602.165	1440.45	1646.83	1528.07	487.551	5313.08	1407.99	1199.73	1764.83	1620.83	9451.59	2052.63	1393.33	3067.53	13039.2	1623.41	365.662	2711.28	14487.1	1201.11	3272.27	12954.7	1703.79	3283.95	14524.4	1770.1	265.42	3428.48	21815.1	1717.71	637.29	2583.3	4263.36	2539.59	2271.98	5592.91	1121.93	471.981
C440	603298	Tumor	Batch III	Luminal A	1244.58	13212.1	982.842	38810	3954.49	10753.7	17004.5	752.623	1768.79	2076.44	1729.67	684.996	3786.79	710.918	1132.9	4451.06	3891.19	5557.35	3621.28	921.171	7233.35	14753.2	2178.82	406.044	7399.07	14779.6	2084.8	7614.55	14316.9	1889.92	7685.33	13297.5	1817.15	422.168	6909.57	13888.6	3337.62	625.967	2422.03	6062.67	3579.86	6674.99	7414.63	1123.82	3561.2
C451	1009442	Tumor	Batch III	TNBC	1849.44	20783.1	2116.93	58110.1	4577.89	20822.6	11875.4	1294.71	2794.51	3831.56	4178.85	1484	6693.18	1647.93	1854.13	5394.95	5680.94	5536.46	5395.91	1607.67	5534.36	78024.2	2248.78	647.32	5619.25	79678	2765.19	5161.98	80863.1	2864.55	5530.68	80243	2654.46	585.387	5315.03	20906.7	2862.84	664.005	8633.38	11002.2	7026.4	4798.01	9787.01	1849.7	1959.62
C49	609487	Tumor	Batch II	Luminal A	339.672	68925.5	7615.75	189657	984.12	9950.4	13596.2	769.529	2539.4	2527.83	2334.49	664.166	1430.09	554.76	351.834	2257.6	2489.51	12981.4	2612.45	295.766	3247.8	19725	2831.46	599.365	3250.32	18802.6	2939.68	2762.35	17962	2495.67	3083.87	18879	2412.51	369.373	3063.7	69856.9	1482.49	481.649	237.706	6231.42	3992.8	2630.28	8845.55	451.365	1616.03
C494	544838	Tumor	Batch III	Luminal A	851.963	12128.4	1053.08	36332.7	2695.03	14057.5	14021.9	573.49	1658.83	1373.74	1265.39	528.885	2897.84	761.487	730.67	3758.96	4125.28	5946.07	4181.34	914.155	6982.84	8379.86	1506.45	404.464	7050.16	8548.05	1502.05	6878.31	8383.86	1720.76	7359.99	8288.24	1870.01	525.026	7515.73	12837.5	3567.93	561.943	2449.73	7286.88	4488.9	5652.34	6198.55	468.762	3387.87
C521	1148483	Tumor	Batch IV	Luminal A	208.836	6348.19	869.55	18260.2	682.935	8079.54	6540.75	361.955	704.249	2040.56	1604.53	640.193	977.967	396.207	279.926	-520.143	-668.964	3123.61	-714.083	233.913	5975.28	-1574.66	762.908	94.4199	5840.82	-1596.03	697.903	5741.81	-1721.21	512.336	5810.67	-1749.83	678.191	20.8929	5932	7506.26	2822.37	628.148	444.06	3172.14	2344.46	3941.91	2127.73	292.325	2047.97
C533	1223816	Tumor	Batch IV	Luminal B HER2+	1643.04	12723.3	2430.57	35257.2	4657.9	22563.8	12078.5	858.313	4000.6	3310.83	3307.18	1077.01	5757.02	1491.18	1516.1	401.151	110.818	6755.2	348.693	1305.9	2394.11	13451.6	4020	1449.02	2546.28	13597	3718.9	2905.3	13898.8	4394.92	2397.99	13393.8	3946.63	1402.66	2816.77	13658.2	1340.12	671.297	3459.81	5850.42	3487.98	2287.77	15019.4	1350.37	1552.14
C537	1761999	Tumor	Batch IV	Luminal A	752.742	7868.38	1707.02	22458.7	2342.8	14356.6	13492	466.612	2332.51	1403.04	1488	452.019	2771.17	756.996	689.879	2506.77	2529.37	4481.3	2455.53	790.109	6368.19	10689.3	2133.1	611.865	6480.45	10897.4	2482.73	5973.04	10405.3	2143.29	6409.27	10207.2	2213.91	469.013	6534.64	8964.18	3440.56	934.078	3331.56	6793.34	6323.99	4636.14	6738.47	755.439	2299.84
C56	906116	Tumor	Batch III	Luminal A	1287.18	23079.3	1999.19	64875.7	2762.52	8591.95	14604.3	467.838	2433.51	1965.64	1627.04	453.888	3966.31	828.724	1041.39	3765.77	3700.46	8931.87	3987.66	1314.68	3013.13	42000.1	1800.64	190.859	3484.25	41303.6	1913.7	3360.54	40242.9	1964.3	3324.79	41587.5	1730.68	214.618	3334.56	23210.4	1756.28	410.307	3625.53	6278.96	4692.49	2260.14	6976.78	1136.77	2451.33
C586	1188179	Tumor	Batch III	TNBC	474.137	22125.4	2118.46	60946.4	1903.71	20354.5	7618	1959.55	1992.13	5239.57	5295.85	2043.53	2027.3	558.372	452.056	3669.26	3669.96	1387.92	3773.26	566.336	3299.76	13640.8	1871.59	156.018	2709.92	13206.7	1939.44	3099.33	12845.3	2022.24	2543.28	13374.6	1632.79	172.499	2698.17	22308	1438.86	299.826	2112.25	11849.5	7768.95	1231.13	7495.45	647.007	783.088
C60	1098323	Tumor	Batch IV	Luminal A	734.73	34466.3	4172.57	102776	2417.88	21046	12492.1	435.791	2171.42	1290.68	1089.89	332.511	3017.87	657.329	792.979	624.606	597.213	3806.38	940.885	782.802	2108.3	7507.21	1993.68	348.492	2283.82	7473.07	2584.58	2279.7	8484.1	2353.35	2165.91	7933.07	2111.29	195.779	2314.94	35738.8	1129.71	284.129	1784.21	7938.27	4334.43	1975.21	8282.11	867.971	939.433
C702	1184199	Tumor	Batch III	Luminal A	625.468	20752.9	2031.75	57276.7	2575.18	19682.4	6499.26	864.303	2479.09	2925.36	3016.87	1136.37	3157.71	584.597	706.091	1736.21	1843.18	1290.36	1968.08	706.524	132.975	15714.9	2545.97	1118.46	-31.0136	15493.8	2602.24	277.926	15333.7	2439.06	-76.3451	16340.6	2599.56	1158.48	384.208	21674.8	22.9302	1016.95	3366.81	6586.59	4594.61	109.76	9488.71	798.873	409.022
C704	285737	Tumor	Batch III	Luminal A	1100.41	7018.73	-98.812	19451.5	3447.32	11470.7	19164.5	635.06	1395.48	1450	959.917	347.418	5101.72	1721.65	983.745	3707.19	3202.11	1061.15	3866.43	876.531	9242.91	4984.64	1588.11	480.291	7697.64	4992.91	1414.77	7475.94	4633.96	1063.81	8565.36	4789.62	1303.15	473.394	7660.79	6914.43	4405.62	477.691	6683.87	13754.5	7774.06	4566.48	4969.76	1870.75	2807.05
C75	1416619	Tumor	Batch I	TNBC	1401.28	15563.9	1258.67	42530	4371.51	26479.7	20239	863.618	1902.47	2112.8	2275.09	857.54	6052.84	1476.69	1483.8	3333.15	3194.17	4452.97	3165.94	1397.75	3907.74	9297.74	1852.42	478.003	3698.17	9378.58	1519.45	3647.72	9670.52	1881	3681.31	9424.87	1779.19	425.976	3614.93	15459.7	1865.58	578.181	4664.37	7882.16	5212.08	2516.33	6179.54	1419.75	1580.47
C81	882129	Tumor	Batch III	Luminal A	1532.56	19637.8	1058.39	58264.1	5881.38	26454.7	11903.1	1965.77	1849.24	4146.29	4615.99	1622.01	7808.69	1660.2	2107.93	3168.82	3035.39	3549.74	3026.24	1790.25	3476.51	20728.7	1767.35	685.614	3322.69	21197.2	2024.61	3233.45	21835.2	1950.92	3334.64	21475.7	2136.15	505.525	3234.79	19925.7	1478.19	867.832	6372.86	10093.1	5891.62	2881.35	6722.56	1944.5	2718.97
CT74	278408	Tumor	Batch IV	TNBC	445.654	25321.1	1996.33	65658.8	1500.76	14642.3	15381.1	374.083	1508.55	1422.39	1473.12	123.229	2554.77	600.672	528.51	5713.9	6104.47	7495.61	5719.74	360.414	3175.71	33428.9	1133.34	141.296	3176.32	32467.8	1354.05	3334.33	30256.1	1537.34	3319.26	33088.1	1447.72	240.103	3141.61	24089.2	1791.73	303.162	1625.19	5493.78	3655.14	1788.78	6587.51	711.531	788.372
GT07	1222576	Tumor	Batch III	Luminal A	316.538	40787	4939.36	119003	883.866	4878.94	18571.4	1047.02	2134.28	2733.91	2642.18	1070.57	1052.97	397.254	338.67	2529.41	2233.78	7993.59	2359.31	340.178	835.537	30733.2	2447.41	297.783	1243.44	29675.2	2388.97	629.822	30276.9	2684.99	965.111	31091.2	2238.24	256.804	820.646	40643.6	904.931	58.4774	862.057	4645.47	3495.72	21.8781	8360.56	341.235	36.4858
GT141	444669	Tumor	Batch IV	TNBC	1862.6	12342.3	1029.87	33981.8	4639.41	24335	12073.5	981.434	1250.05	2201.14	2058.39	904.964	4965.77	1403.91	1428.83	628.065	1124.52	2347.32	886.347	1102.44	2572.53	23243.5	1661.33	323.07	2806.07	20596.2	1663.84	2574.22	23048.9	1491.41	2532.06	22281.6	1607.85	103.463	2175.28	12140.3	1035.37	697.504	3603.53	5521.72	3173.86	1693.04	6128.76	1569.64	937.318
GT226	570663	Tumor	Batch IV	Luminal B HER2+	1098.1	14573.4	1563.39	40075.7	2462.36	16192.6	11175.6	622.435	944.182	2193	1851.9	500.535	3729.61	1108.68	967.838	3337.37	2945.5	4050.17	3081.55	1229.52	2976.47	26161.8	601.792	84.1466	2809.22	24673.7	816.449	3005.26	26569.9	654.158	2842.41	26615.7	541.413	107.517	3154.55	14169.4	1612.44	194.915	1276.12	5291.63	3939.99	2176.58	3032.87	1146.15	798.051
GT74	736228	Tumor	Batch II	Luminal A	1944.37	19381.5	1553.83	57507.1	7113.76	17726.1	12247.6	460.769	1675.49	1565.5	1335.17	555.824	8765.17	1956.09	2106.46	2164.17	1793.99	3001.02	2219.1	1647.31	565.991	52102.9	1637.49	701.71	935.999	51004.1	1296.13	614.279	51191.4	1888.77	891.557	50863.6	1425.13	590.33	445.903	20167.3	227.066	332.403	465.041	5280.17	2962.91	1346.54	6376.69	1731.84	1100.21
GT91	747892	Tumor	Batch IV	TNBC	1472.38	7253.5	1087.19	20243.5	3719.3	18084	21894	2491.5	1913.43	6431.72	6438.39	2261.4	5175.77	1403.84	1211.93	-939.015	-991.398	2433.35	-743.183	1424.34	3632.75	28697.3	2017.43	274.927	3644.41	27621.7	2155.84	3887.07	29395.6	2232.43	3533.71	29406.3	2229.84	441.096	3658.03	8267.87	1492.26	875.57	5925.18	18501.9	10757.5	3122.4	7554.87	1074.31	1920.83
GT93	567925	Tumor	Batch IV	Luminal B HER2+	1507.86	13505.6	1196.86	36876.2	4543.67	20611.1	11232.9	480.748	1269.97	1767.82	2085.61	602.581	5483.51	1518.22	1352.77	4840.2	4997.04	4187.58	4679.13	1354.09	4237.38	7943.4	1195.06	256.743	4344.91	7019.97	1044.06	4032.81	8849.62	1101.16	3975.32	7780.21	890.244	157.954	3843.49	13494.9	1978.48	954.678	5256.31	8186.85	4390.48	3313.08	3866.54	1056.11	864.84
MT1023	386016	Tumor	Batch IV	TNBC	778.976	64146.9	5061.89	176454	2067.1	16984.7	20102.1	1842.64	6329.64	3683.17	4425.68	1999.05	2325.38	871.924	581.771	14551.7	13454.3	13539.6	14052.7	594.298	3770.63	59243.2	5799.93	331.79	3564.82	61785.7	5735.22	3737	58696.2	5862.88	4158.9	60345.3	5787.17	654.643	4247.99	64483.4	1741.94	393.882	1956.78	13260.9	9036.76	3866.57	21902.6	710.667	1980.93
MT1029	479812	Tumor	Batch IV	TNBC	1219.87	12834.2	1484.81	37054.3	2873.61	26766.8	13674.7	1110.06	1860.82	3824.94	2618.04	955.901	3773.6	1024.33	767.604	1404.63	1577.78	2994.7	1480.33	970.437	2888.27	1765.45	1863.77	313.126	2605.72	287.846	2356.08	3293.71	1758.62	2281.93	3077.77	1128.04	1836.95	254.266	2997.89	12730.3	1422.55	375.218	3193.38	5241.05	3724.37	2881.47	6510.48	1094.44	941.95
MT111	253110	Tumor	Batch IV	TNBC	756.266	11160.5	1374.04	35151.6	1956.94	14312.3	10588.4	783.099	849.968	1437.25	1168.71	502.328	3695.26	547.257	839.122	1029.54	1362.05	2227.5	809.058	603.082	3102.05	2882.51	1647.07	505.437	2907.92	2746.01	1673.22	3130.84	3347.14	1327.72	3401.38	3356.23	1287.99	504.469	2587.62	12442.9	1921.49	238.291	1955.15	2728.43	2774.29	2080.13	3544.13	614.429	1366.52
MT1118	838067	Tumor	Batch III	TNBC	441.624	9611.15	378.51	29658.8	2177.19	8097.8	11448.7	206.478	1141.51	553.113	249.684	261.307	2174.25	626.499	613.039	2552.46	2811.12	1552.33	2847.94	841.202	3331.74	11632.3	991.669	459.36	3709.84	11289.9	1029.33	3121.04	12202.6	952.327	3618.29	11504.5	1064.63	237.02	3569.47	10251.9	1583.72	194.93	991.679	3818.22	1897.22	2751.09	4785.74	390.77	1081.71
MT1213	505524	Tumor	Batch IV	Luminal A	677.1	7192.55	818.118	20435	2200.02	13322.6	13062.9	839.709	769.66	2127.36	2243.16	640.908	2630.77	681.577	572.834	-129.862	-75.3605	2531.53	218.269	657.281	3748.36	1335.46	523.872	314.099	4221.23	446.94	577.57	4420.64	1076.39	561.309	4572.41	751.296	1208.43	285.658	4401.03	8726.99	2114.12	211.346	1717.36	4683.05	3861.26	3033.73	2865.59	534.969	1367.98
MT1230	377142	Tumor	Batch IV	Luminal B HER2+	510.447	5245.15	726.824	16422.2	2721.54	14958.5	11102.5	201.948	786.593	882.222	722.698	250.414	3521.4	604.219	736.628	-1012.59	-1062.75	2715.05	-1307.88	642.485	2876.14	3170.61	613.292	381.316	2281.1	4211.61	105.82	2936.88	4105.41	678.786	2921.82	3555.06	528.575	233.041	2917.27	5768.29	1515.74	111.967	1717.91	3581.21	2189.82	1863.98	1816.83	797.157	1017.92
MT1266	1077693	Tumor	Batch III	TNBC	740.635	6958.18	193.548	21272.1	1143.08	12155.1	8931.23	169.59	1095.32	171.81	306.618	-42.5545	1781.33	524.214	430.15	2484.94	2585.04	-446.249	2429.9	414.66	3661.46	6638.27	1251.12	126.038	3697.7	6639.44	1310.87	3511.48	6657.64	952.193	3082.32	6822.26	1116.03	260.905	3697.91	7587.6	1808.46	377.132	2438.73	3641.11	3102.46	2915.42	4236.42	591.268	848.534
MT1275	1056656	Tumor	Batch IV	Luminal A	1019.13	5684.05	947.905	16536.6	3044.77	21493.1	16185.4	167.383	930.261	444.71	724.271	150.128	4036.02	1077.07	1012.47	-560.203	-792.879	2422.13	-857.841	989.987	3176.03	4934.6	812.258	423.01	3242.71	4817.78	652.091	3284.64	5324.96	1148.45	2813.48	5236.08	714.396	671.782	2979.97	6273.72	1656.49	419.381	3980.43	5147.73	4237.13	2407.9	3002.38	988.545	1183.67
MT1310	823832	Tumor	Batch IV	Luminal B HER2+	1304.66	22054.8	1641.9	65076.3	4111.26	18541.7	21071.3	638.004	2601.01	1808.85	1692.37	484.164	5539.57	1280.59	1371.12	3226.46	3705.23	6490.84	3380.6	1233.81	2824.79	51199.6	2929.05	483.303	2912.55	51067.1	2411.42	2955.96	49829.9	2867.21	2736.15	51420.3	2793.76	650.924	2863.22	21245.8	1356.32	393.665	1779.9	7929.11	4728.93	2536.19	9292.47	1327.18	1105.9
MT1315	1080177	Tumor	Batch IV	Luminal B HER2+	1772.78	17152.4	1979.71	50694.8	3356.87	30093.7	15318.1	1453.16	715.045	4220.9	4351.87	1964.51	5329.19	1455.41	1292.67	8247.1	9190.94	3083.54	8871.3	1557.93	2538.69	23862	933.352	576.425	2727.57	24093.1	801.763	2455.94	24386.5	592.632	2440.88	24258.2	501.47	704.037	2547.87	18440.7	1062.32	162.772	2566.05	6458.84	4169.64	1786.38	3217.05	1319.07	1266.18
MT1337	1492840	Tumor	Batch III	TNBC	356.458	5360.87	39.4334	15258.3	968.087	5282.62	4802.78	115.758	766.433	29.7548	-18.6873	-87.01	1963.7	442.319	343.429	2398.71	2110.66	-767.907	2318.24	369.044	310.925	5255.72	613.688	159.596	375.018	5316.37	774.332	482.578	5109.52	782.227	441.602	5089.01	611.059	115.484	472.738	6000.74	118.581	-7.43351	-13.1635	1595.15	1297.83	423.053	2478.63	433.467	49.5471
MT1386	652815	Tumor	Batch III	TNBC	808.341	11315.9	295.838	32277.9	2671.58	8888	8089.4	149.143	882.39	508.761	-21.0794	61.9866	3484.23	1057.28	910.463	2542.5	2706.51	391.991	2587.94	758.827	2677.78	18008.2	640.507	264.743	2542.42	17270.7	1044.55	2805.7	17201.3	1097.67	2682.83	17748.5	1115.24	257.845	2096.85	11936.1	1212.64	414.176	2136.28	3263.76	1836.68	2296.37	3564.5	884.087	783.39
MT1584	1239139	Tumor	Batch IV	TNBC	554.086	3181.54	621.289	8643.28	1646.65	14131.4	8964.42	-132.685	142.954	-171.316	-321.237	-50.5928	2111.58	721.082	658.753	-1389.96	-1618.87	2154.69	-1772.13	581.745	2192.81	-5176.84	-28.7502	83.5097	2226.97	-5423.44	121.861	2143.82	-5133.45	-118.57	2313.5	-5394.79	-147.093	15.2912	2250.61	3279.26	1057.41	78.3503	1311.35	2684.3	2147.23	1552.96	74.8574	603.997	857.669
MT1643	839938	Tumor	Batch IV	Luminal A	1472.88	18384.5	1870.15	52909.4	3166.36	20590.4	12856.3	435.746	1694.65	1012.38	731.839	451.141	5148.06	1241.22	912.188	3511.12	3559.24	2696.39	3729.53	1420.63	2848.24	45679.5	1619.05	486.584	2676.96	44688.5	1524.19	2747.93	44419.2	1574.07	2818.93	44669.1	1683.16	667.509	2728.32	19223.9	1382.81	399.856	3160.17	4452.52	3523.58	2074.91	5329.46	1303.27	1468.06
MT174	633367	Tumor	Batch III	Luminal A	419.123	13814.7	850.738	38584.2	1716.02	16408.3	19481.9	115.738	1079.38	544.038	610.562	224.633	1655.07	484.933	567.73	2040.09	2089.87	2866.03	2024.51	645.07	2345.03	5857.92	1357.9	318.399	2952.11	5478.52	1357.06	3124.81	4876.8	1039.35	2714.33	4662.22	1101.43	201.859	2623.27	14220	1016.59	323.477	186.551	6152.58	4026.11	2061.81	4595.63	518.111	731.534
MT1794	578834	Tumor	Batch IV	TNBC	662.498	29859.3	2058.34	83561.8	2126.1	17699.5	20048.1	8021.99	7015.79	18417.4	18800.2	6654.78	3610.1	860.515	1072.2	5446.13	5195.21	6213.35	5313.72	839.604	2949.35	79424.3	6389.93	991.819	2889.16	77831.3	6265.23	2686.74	78439.2	6152.99	2630.04	78312.6	6977.06	966.856	2500.6	29709.1	1346.87	885.948	2354.33	10117.6	5122.84	2824.51	24814	897.643	917.523
MT1847	707617	Tumor	Batch IV	Luminal A	180.683	13232.7	1264.04	38352.3	905.569	9626.16	7310.9	321.746	353.793	510.536	873.674	272.075	1160.68	410.498	320.83	176.512	215.41	1833.05	-67.6965	374.739	1923.57	4517.46	582.959	47.2487	1763.13	4532.5	416.84	1935.33	4600.71	459.462	1784.06	4677.64	537.497	-91.1126	1779.51	13529.3	834	187.851	575.643	1756.75	1716.85	1218.29	2846.84	424.28	858.029
MT196	1001708	Tumor	Batch II	Luminal A	364.527	2789.21	188.652	7867.62	825.348	4594.43	15811.2	665.345	953.879	1466.43	1317.7	475.828	835.626	344.405	288.001	2912.55	2679.74	2656.76	2506.33	288.831	2937.67	5948.4	958.614	236.685	2886.13	6562.11	1086.61	3070.16	6804.55	881.455	3062.52	6654.62	931.036	257.359	2982.22	3293.58	1279.02	495.384	1608.67	6837.99	4684.78	1782.92	3781.63	258.373	754.574
MT219	353645	Tumor	Batch IV	Luminal A	467.353	14991.5	1702.52	42751.4	1746.59	12538.6	7060.51	282.818	609.552	570.109	481.791	213.464	2746.92	563.505	703.057	-286.757	-50.5556	2481.49	-1189.63	527.728	3610.36	-1232.31	465.737	224.098	3177.29	-261.292	908.295	3264.4	-1626.93	499.298	3079	-653.816	263.2	340.951	3006.31	14451.7	1856.22	404.01	805.216	2725.89	1949.8	1912.1	2731.49	577.287	1272.09
MT237	609808	Tumor	Batch III	Luminal A	473.43	5227.85	90.466	15922.4	2084.97	10862.7	13728.4	150.375	1159.66	316.476	383.846	-53.662	2843.23	632.002	517.83	4567.09	4653.33	-1496.44	4688.8	774.101	2432.82	6644.76	1177.59	196.146	2081.43	7178.06	1039.24	2137.79	6903.89	1256.29	2483.89	6773.1	1161.48	212.025	2348.9	5269.73	1453.07	229.93	1520.48	4178.79	2990.3	1542.17	4655.32	509.235	289.684
MT2385	1253990	Tumor	Batch IV	Luminal A	946.356	40684.7	2270.07	109132	3137.52	14310.9	17233.4	-14.3029	1938.48	262.82	546.049	144.921	3781.13	907.308	975.33	4083.48	4398.74	4044.99	4198.66	995.955	1919.93	74752.9	1624.52	91.1341	1992.63	76269	1994.52	2035.19	75458	1867.5	1972.09	73143.1	1849.92	56.9394	2044.4	40437.1	897.002	319.362	3040.72	10344.6	5230.81	1626.07	7454.14	1007.3	549.665
MT265	616061	Tumor	Batch II	Luminal A	180.92	11973.9	537.066	33762.5	613.753	3270.92	6137.37	674.244	1275.13	1336.79	1527.92	547.066	880.457	393.641	104.393	1844.64	1904.52	4397.29	2040.25	312.732	5393.65	13752.5	1181.01	278.39	5221.64	14007.7	1220.62	4953.02	13451.8	1299.76	4665.53	13880.3	1465.56	344.154	4743.15	13195.9	2245.78	478.244	582.283	4178.15	2262.1	4102.25	4502.9	137.172	1047.24
MT269	790772	Tumor	Batch IV	Luminal A	931.614	40847.9	2120.11	110604	3183.52	12105	18116.8	928.3	3282.92	2186.49	2681.92	994.33	3984.5	1023.73	1048.65	4586.15	4244.79	26114.5	4777.02	923.634	5382.24	20134.9	3081.29	336.564	6050.8	20241.1	2683.73	5624.34	20935.9	2755.29	5685.45	19747.2	2891.19	370.724	5955.15	39884.1	2687.45	1048.51	2814.38	15115.1	8368.04	4150.34	11295.6	969.158	2635.23
MT290	596098	Tumor	Batch II	Luminal A	917.377	17449.3	1174.36	53608.9	2067.77	10362.9	22102.6	454.082	1914.9	1565.36	1602.45	603.48	2295.01	412.006	568.811	3686.17	3925.92	8058.89	3405.14	850.303	4372.28	13811.9	1840.3	307.73	4391.91	14046.5	1927.27	4703.53	14814.4	1683.23	4889.34	14047.8	1831.02	421.603	4848.96	18678.3	2290.5	465.515	1475.33	6134.15	4101.6	2643.29	6314.77	647.665	1442
MT350	611804	Tumor	Batch IV	Luminal B HER2+	2504.75	38187.1	2476.95	107711	7916.65	21355.1	12841.1	302.343	2718.76	893.837	1094.51	350.81	8728.79	2253.46	2300.46	5204.54	5522.91	4724.4	5040.1	2410.51	6372.3	42669	2579.25	768.255	6179.87	44230.3	3140.77	5889.08	45717.7	2761.28	5716.47	45040	2676.15	767.287	5849.77	38132.1	2876.31	762.242	6353.94	7004.5	4563.23	4778.35	10152.9	2289.33	2658.64
MT359	649049	Tumor	Batch IV	Luminal A	987.37	7947.46	818.665	25694.8	2536.04	16033.2	9059.07	46.6683	447.663	40.6616	-93.9775	159.331	3910.14	1045.31	1236.79	-891.402	-945.621	1488.32	-934.892	902.003	2930.07	-1632.41	485.866	220.065	3011.07	-2434.95	863.718	3107.36	-2232.8	569.272	2943.79	-1922.7	529.542	347.491	2864.99	8544.27	1532.99	410.55	3195.15	3338.67	2138.25	2090.1	1745.08	1059.09	1001.74
MT450	608570	Tumor	Batch IV	TNBC	1008.05	26381.6	2672.99	75610.4	3428.07	17936	17253.3	351.848	2029.36	1496.86	1447.82	377.492	4577.17	1154.81	1046.49	4979.04	5590.78	2941.72	6163.75	1268.27	4717.77	49643	1889.26	316.999	4365.7	49825.6	1951.82	4014.05	49560.5	1798.63	4355.34	50268.3	2055.59	567.075	4192.41	25375.7	2077.27	721.423	3856.69	8436.63	4787.11	3125.62	6591.34	1124.18	1328.53
MT469	146835	Tumor	Batch IV	Luminal A	2033.51	10162.4	811.744	34088.8	8240.49	25867.4	12986.5	-140.341	1299.88	-354.755	-403.799	-91.8741	8967.95	2367.55	1932.3	-766.313	-952.575	2140.2	-848.648	3014.21	8029.69	3766.78	1084.71	454.208	6924.84	2887.82	1812.69	7566.17	2867.32	1607.26	7715.21	3340.64	810.817	264.063	8038.87	9635.51	3611.47	1178.42	9865.79	5261.7	4100.44	6263.73	6494.01	2197.26	3462.56
MT518	595605	Tumor	Batch IV	Luminal A	712.158	6797.26	735.477	19933.5	2274.42	17872.9	12475.1	-74.3215	689.344	476.852	147.981	90.7399	3310.58	1019.67	863.08	-1098.97	-369.353	2892.66	-833.719	659.09	5020	-3283.34	756.626	235.149	5144.8	-2806.41	774.539	4704.91	-2420.92	944.829	5357.39	-2735.95	671.909	304.138	5453.98	7441.09	2779.29	413.835	3238.89	5374.5	2993.27	3668.61	3104.66	715.814	1535.05
MT53	763780	Tumor	Batch II	Luminal A	506.528	23959.8	1289.56	66851	1413.02	14935.6	6356.18	454.644	969.811	1318.7	1239.3	454.013	1769.64	411.431	288.458	1640.32	1734.1	1885.57	1837.39	360.943	1159.02	14877.6	879.305	370.799	1489.22	13842.7	987.3	891.822	14341.5	958.074	1224.52	13532.3	984.244	409.658	1204.35	24046	681.409	271.725	966.034	3470.57	1965.47	1283.35	3480.07	547.003	558.796
MT578	898449	Tumor	Batch IV	TNBC	790.936	59616.9	4488.27	169542	2292.53	18246.7	19054.1	565.253	3657.43	1999.42	1904	520.968	2947.33	758.631	588.015	16324.2	15746.9	3383.94	16154	700.903	2597.37	117861	3940.61	286.768	3056.96	118545	3788.22	3135.74	119581	3679.2	2919.53	116516	3639.47	409.471	2378.58	59467.4	1458.99	364.319	2408.09	10895	5952.75	2229.38	12611.3	637.044	1283.83
MT658	512015	Tumor	Batch IV	Luminal A	193.557	45632.7	2216.08	132808	1039.04	12153.9	14182.6	850.813	2677.14	2739.72	2880.55	899.28	1597.34	409.855	408.377	43654.9	42088.8	5223.57	42555.3	306.719	3596.56	45631.6	2841.03	280.356	3616.91	45108.1	3246.32	3554.76	46860.8	3338.56	3304.39	48849.2	3515.84	252.262	3841.05	46216.7	1599.42	125.44	586.158	4705.6	2802.69	2378.18	11966.2	344.458	806.715
MT689	278091	Tumor	Batch IV	Luminal A	980.685	11372	1137.12	31649.3	3446.06	17824.7	11009.6	275.106	1111.5	625.968	477.037	323.572	3432.11	795.656	723.384	2029.59	2130.23	2608.63	2478.65	1186.84	4521.19	12557.3	1584.94	541.244	4695.05	14381.1	1606.16	4853.26	13331.5	1240.29	4838.19	11304.7	950.843	640.164	4703.67	11556.5	2399.76	603.336	3862.44	4465.44	3116.82	3893.27	4300.45	858.031	1183.6
MT75	719519	Tumor	Batch II	Luminal B	490.454	14944	986.544	44610.6	1100.5	9532.44	7454.99	734.954	1418.8	1757.62	1658.92	485.621	1698.81	296.009	376.365	2113.51	2204.17	3360.69	1978.92	412.376	4401.64	11442.1	1225.07	291.063	4157.41	11273.1	1396.56	4366.2	11383.5	1327.61	4363.76	11260.3	1181.18	427.555	4310.1	15545.1	1846.73	510.073	972.537	5142.88	2913.49	3109.99	4972.23	218.177	1238.47
MT750	414845	Tumor	Batch IV	Luminal A	236.832	2542.79	733.622	7673.39	695.452	11337.2	7348.23	-122.789	-150.799	-420.09	-536.093	93.0766	1527.91	294.772	384.837	-1375.76	-1570.87	1513.18	-1601.72	199.483	2304.05	-3157.64	24.0849	394.723	2202.72	-2748.09	-205.519	2100.5	-1835.76	46.058	2782.46	-2107.73	-395.429	159.398	1935.68	3116.86	667.727	21.5789	708.135	2442.08	2173.35	1602.49	-717.464	243.404	806.284
MT77	1142600	Tumor	Batch II	Luminal A	644.297	3006.16	368.922	7327.25	1685.17	10233.9	13709.7	667.805	1342.46	1660.52	1629.74	594.339	2154.85	850.551	437.674	2960.65	2439.47	2089.02	2546.76	717.179	1554.77	10480.9	1348.9	231.743	1358.24	10644.7	1001.31	1233.99	11132.1	1196.91	1256.35	10832	1107.66	349.662	1383.81	3165.77	842.204	466.507	4275.24	6569.42	4356.1	1208.53	4422.2	838.809	895.814
MT79	399700	Tumor	Batch IV	Luminal A	854.036	52381.5	4515.63	151279	2474.51	11527.4	14557.7	931.077	3726.56	2552.54	2607.74	1188.03	3470.59	641.504	801.656	1983.19	1765.4	5983.8	1607.63	948.221	3768.1	5010.35	3943.8	243.816	3781.84	6574.51	3254.86	3977.75	5925.59	4072.56	3811.97	6211	3337.86	555.583	4470.57	52577	2151.34	444.901	534.903	8801.49	5661.89	2720.96	14013.5	1027.19	1649.01
MT813	358157	Tumor	Batch IV	Luminal A	461.576	22070.4	1843.76	65873.6	1688.64	16204.8	13260.2	312.691	2726.06	745.201	657.379	167.264	2828.34	670.439	544.432	135.615	364.183	7347.82	-180.858	521.952	3679.09	12108.8	1885.71	102.319	3319.3	11608.7	2205.99	3337.85	12701.8	2383.63	2549.08	12914.2	1994.89	256.466	3755.55	25749.5	1670.85	280.747	1095.99	7397.64	3959.35	2239.73	9064.19	759.682	1259.93
MT895	482470	Tumor	Batch IV	Luminal A	709.033	11300.6	1274.64	31035.2	2354.39	14486.4	11976.3	928.885	1328.62	1582.19	1878.59	257.676	2493.65	907.019	791.889	-68.7243	39.6912	3184.72	-21.2597	657.373	4201.68	4287.81	1158.69	281.469	4145.67	4626.62	1245.11	3731.03	3521.82	797.046	3790.89	2806.57	958.825	280.501	3711.42	12600.4	1991.78	487.495	2615.2	4559.87	3508.16	3123.86	3179.16	948.809	1772.57
MT979	322166	Tumor	Batch IV	Luminal B HER2+	889.67	7900.6	646.652	22764.6	2993.99	18331.9	14302.6	955.445	1641.52	3518.14	2606.88	917.69	4125.88	612.044	972.526	39.6287	-342.833	3971.43	-196.284	782.262	5355.93	0.313286	1572.41	481.864	5736.39	-40.8127	1543.69	4300.19	794.781	1484.32	5033.08	911.164	2436.14	567.119	4467.57	8543.04	2288.55	931.955	2023.63	6933.87	4764.84	4955.08	5914.75	751.663	1404.29
MT990	259240	Tumor	Batch IV	Luminal A	1051.36	13599.4	1460.33	35708.9	2070.39	19296.7	13716.1	1129.58	2367.32	3095.87	3957.61	1124.47	2883.42	900.787	717.193	3307.58	4176.4	4500.1	4151.61	486.203	8258.85	1569.59	1805.58	1024.32	8070.36	1048.84	2205.45	8287.65	-585.455	2349.92	8690.86	-470.343	1452.98	809.054	7385.01	12740.6	4815.65	229.208	4096.53	6471.58	5046.85	4632.16	6830.23	914.569	2141.17
[truncated: 171 more columns]
