# Supplementary material for: Genome-wide profiling of transfer RNAs and their role as novel prognostic markers for breast cancer
Source: Sci Rep. 2016 Sep 8;6:32843. doi: 10.1038/srep32843 (PMC5015097; doi:10.1038/srep32843)
Supplement: Supplementary Table S2 [file srep32843-s3.xls]

## Sheet: tRNAs embedded within mRNAs
Supplementary Table S3a: tRNAs embedded within mRNAs
Chromosome	Start	Stop	Strand	tRNA	Overlapping Features	Nearest Feature
2	204229131	204229202	-	chr2.trna17-GluTTC	intron of ABI2 (+)	ABI2 (+)
6	69914378	69914461	+	chr6.trna81-LeuTAA	intron of ADGRB3 (+)	ADGRB3 (+)
4	40908743	40908816	-	chr4.trna4-GlnTTG	intron of APBB2 (-)	APBB2 (-)
2	219110549	219110642	+	chr2.trna14-TyrATA	intron of ARPC2 (+)	ARPC2 (+)
18	43669271	43669344	-	chr18.trna4-LysCTT	intron of ATP5A1 (-)	ATP5A1 (-)
18	55345854	55345926	+	chr18.trna2-GlyTCC	intron of ATP8B1 (-)	ATP8B1 (-)
18	55346177	55346249	+	chr18.trna3-GlyTCC	intron of ATP8B1 (-)	ATP8B1 (-)
19	41748142	41748215	-	chr19.trna9-LysTTT	intron of AXL (+)	AXL (+)
17	58863593	58863664	+	chr17.trna17-SupTTA	intron of BCAS3 (+)	BCAS3 (+)
1	39970195	39970268	+	chr1.trna8-LysCTT	intron of BMP8A (+)	BMP8A (+)
7	139025446	139025519	+	chr7.trna3-ArgCCT	intron of C7orf55 (+), intron of LUC7L2 (+)	C7orf55 (+)
8	96281885	96281967	-	chr8.trna11-SerAGA	intron of C8orf37-AS1 (+)	C8orf37-AS1 (+)
17	62526918	62526992	-	chr17.trna24-ThrAGT	intron of CEP95 (+)	CEP95 (+)
12	122860924	122860995	+	chr12.trna7-AspGTC	intron of CLIP1 (-)	CLIP1 (-)
17	8129553	8129627	-	chr17.trna36-ThrAGT	contained within CTC1 (-)	CTC1 (-)
17	8129928	8130010	-	chr17.trna35-SerAGA	contained within CTC1 (-)	CTC1 (-)
17	8130309	8130383	-	chr17.trna34-IleAAT	contained within CTC1 (-)	CTC1 (-)
13	36639747	36639819	-	chr13.trna6-GlnTTG	intron of DCLK1 (-)	DCLK1 (-)
1	172157539	172157608	-	chr1.trna64-GluTTC	intron of DNM3 (+)	DNM3 (+)
16	87417628	87417701	-	chr16.trna22-MetCAT	intron of FBXO31 (-)	FBXO31 (-)
1	93981834	93981907	-	chr1.trna127-CysGCA	intron of FNBP1L (+)	FNBP1L (+)
2	11691827	11691899	+	chr2.trna1-GlyCCC	intron of GREB1 (+)	GREB1 (+)
17	8024243	8024331	+	chr17.trna4-ArgTCT	contained within HES7 (-)	HES7 (-)
17	73030001	73030074	+	chr17.trna18-ArgCCT	intron of KCTD2 (+)	KCTD2 (+)
17	73030526	73030599	-	chr17.trna21-ArgCCT	intron of KCTD2 (+)	KCTD2 (+)
17	73031208	73031281	+	chr17.trna19-ArgTCG	intron of KCTD2 (+)	KCTD2 (+)
12	96429799	96429871	+	chr12.trna4-AspGTC	intron of LTA4H (-)	LTA4H (-)
11	63661767	63661836	+	chr11.trna7-ArgCCT	intron of MARK2 (+)	MARK2 (+)
8	66609532	66609620	-	chr8.trna12-TyrGTA	intron of MTFR1 (+)	MTFR1 (+)
X	55207755	55207830	-	chrX.trna2-LeuTAA	region overlaps with 9.2105263157894726% of MTRNR2L10 (-)	MTRNR2L10 (-)
20	55933428	55933503	-	chr20.trna4-LeuTAA	intron of RAE1 (+), region overlaps with 10.526315789473683% of MTRNR2L3 (-)	MTRNR2L3 (-)
1	145385729	145385805	+	chr1.trna13-AsnGTT	intron of NBPF10 (+), intron of NBPF20 (+)	NBPF10 (+)
1	145395522	145395595	-	chr1.trna119-LysCTT	intron of NBPF10 (+), intron of NBPF20 (+)	NBPF10 (+)
1	145396881	145396953	-	chr1.trna118-HisGTG	intron of NBPF10 (+), intron of NBPF20 (+)	NBPF10 (+)
1	145397864	145397936	-	chr1.trna117-GlyTCC	intron of NBPF10 (+), intron of NBPF20 (+)	NBPF10 (+)
1	145399233	145399305	-	chr1.trna116-GluCTC	intron of NBPF10 (+), intron of NBPF20 (+)	NBPF10 (+)
1	144481840	144481914	+	chr1.trna12-AsnGTT	intron of NBPF20 (+)	NBPF20 (+)
1	144488843	144488917	-	chr1.trna122-AsnGTT	intron of NBPF20 (+)	NBPF20 (+)
1	148598314	148598388	-	chr1.trna108-AsnGTT	intron of NBPF25P (-)	NBPF25P (-)
1	148760356	148760430	-	chr1.trna107-AsnGTT	intron of NBPF25P (-)	NBPF25P (-)
1	149079364	149079436	+	chr1.trna27-GlnCTG	intron of NBPF25P (-)	NBPF25P (-)
1	145963304	145963376	+	chr1.trna15-GlnCTG	intron of NBPF10 (+), intron of NBPF20 (+), intron of NBPF25P (+)	NBPF25P (+)
1	145979034	145979108	-	chr1.trna115-AsnGTT	intron of NBPF10 (+), intron of NBPF20 (+), intron of NBPF25P (+)	NBPF25P (+)
1	147737382	147737454	-	chr1.trna112-GlnCTG	intron of NBPF8 (-)	NBPF8 (-)
1	147753471	147753543	+	chr1.trna21-HisGTG	intron of NBPF8 (-)	NBPF8 (-)
1	147774845	147774917	-	chr1.trna111-HisGTG	intron of NBPF8 (-)	NBPF8 (-)
1	147781030	147781102	-	chr1.trna110-GluTTC	intron of NBPF8 (-)	NBPF8 (-)
1	147800937	147801009	+	chr1.trna22-GlnCTG	intron of NBPF8 (-)	NBPF8 (-)
1	147825689	147825761	+	chr1.trna23-GlnCTG	intron of NBPF8 (-)	NBPF8 (-)
1	147851060	147851134	-	chr1.trna109-AsnGTT	intron of NBPF8 (-)	NBPF8 (-)
1	148000805	148000879	+	chr1.trna25-AsnGTT	intron of NBPF8 (-)	NBPF8 (-)
1	148248115	148248189	+	chr1.trna26-AsnGTT	intron of NBPF8 (-)	NBPF8 (-)
1	144839436	144839508	-	chr1.trna121-GlnCTG	intron of NBPF20 (+), intron of NBPF9 (+)	NBPF9 (+)
12	50211190	50211265	-	chr12.trna16-GlnTTG	intron of NCKAP5L (-)	NCKAP5L (-)
8	59504798	59504869	+	chr8.trna3-GluCTC	intron of NSMAF (-)	NSMAF (-)
14	32236816	32236887	-	chr14.trna14-GluTTC	intron of NUBPL (+)	NUBPL (+)
6	163210014	163210083	-	chr6.trna85-GluTTC	intron of PACRG (+)	PACRG (+)
22	44546537	44546623	+	chr22.trna1-SeC(e)TCA	intron of PARVB (+)	PARVB (+)
1	145941579	145941650	+	chr1.trna14-ArgCCT	intron of NBPF10 (+), intron of NBPF20 (+), intron of NBPF25P (+), intron of PDZK1P1 (-)	PDZK1P1 (-)
1	147483291	147483362	+	chr1.trna18-ArgCCT	intron of PDZK1P1 (-)	PDZK1P1 (-)
6	79668010	79668083	-	chr6.trna88-PheGAA	intron of PHIP (-)	PHIP (-)
12	27843306	27843379	+	chr12.trna1-LysTTT	intron of PPFIBP1 (+)	PPFIBP1 (+)
19	50037933	50038006	-	chr19.trna7-LysTTT	intron of RCN3 (+)	RCN3 (+)
15	76674765	76674839	-	chr15.trna6-LysCTT	intron of SCAPER (-)	SCAPER (-)
20	13970470	13970542	-	chr20.trna7-GluCTC	intron of SEL1L2 (-)	SEL1L2 (-)
15	45490804	45490876	-	chr15.trna9-HisGTG	intron of SHF (-)	SHF (-)
15	45492611	45492683	-	chr15.trna8-HisGTG	intron of SHF (-)	SHF (-)
15	45493349	45493421	+	chr15.trna1-HisGTG	region overlaps with 35.61643835616438% of SHF (-)	SHF (-)
9	115616989	115617088	+	chr9.trna3-TrpCCA	intron of SNX30 (+)	SNX30 (+)
4	7325838	7325910	-	chr4.trna5-SupTTA	intron of SORCS2 (+)	SORCS2 (+)
3	17741392	17741465	-	chr3.trna12-CysGCA	intron of TBC1D5 (-)	TBC1D5 (-)
12	129716198	129716273	+	chr12.trna9-IleAAT	intron of TMEM132D (-)	TMEM132D (-)
1	7990339	7990409	-	chr1.trna137-Undet???	intron of TNFRSF9 (-)	TNFRSF9 (-)
17	19764175	19764246	+	chr17.trna13-GlyCCC	intron of ULK2 (-)	ULK2 (-)
16	70812114	70812185	-	chr16.trna25-GlyGCC	intron of VAC14 (-)	VAC14 (-)
16	70812942	70813013	-	chr16.trna24-GlyGCC	intron of VAC14 (-)	VAC14 (-)
16	70822597	70822668	+	chr16.trna18-GlyGCC	intron of VAC14 (-)	VAC14 (-)
16	70823410	70823481	+	chr16.trna19-GlyGCC	intron of VAC14 (-)	VAC14 (-)
7	149253802	149253874	+	chr7.trna8-CysGCA	intron of ZNF767P (-)	ZNF767P (-)
7	149255133	149255206	+	chr7.trna9-TyrGTA	intron of ZNF767P (-)	ZNF767P (-)
7	149281816	149281888	+	chr7.trna10-CysGCA	intron of ZNF767P (-)	ZNF767P (-)
7	149286164	149286236	-	chr7.trna20-CysGCA	intron of ZNF767P (-)	ZNF767P (-)
7	149292305	149292377	-	chr7.trna19-CysGCA	intron of ZNF767P (-)	ZNF767P (-)
7	149295046	149295118	+	chr7.trna11-CysGCA	intron of ZNF767P (-)	ZNF767P (-)
7	149305467	149305539	+	chr7.trna12-SerAGA	intron of ZNF767P (-)	ZNF767P (-)
7	149310156	149310228	-	chr7.trna18-CysGCA	intron of ZNF767P (-)	ZNF767P (-)

## Sheet: tRNAs embedded within lncRNAs
Supplementary Table S3b: tRNAs embedded within lncRNAs
Chromosome	Start	Stop	Strand	tRNA	Overlapping Features	Nearest Feature
1	16861774	16861846	-	chr1.trna134-GluTTC	contained within ENSG00000233421.3 (-)	ENSG00000233421.3 (-)
1	17199078	17199150	+	chr1.trna5-GluTTC	contained within ENSG00000228549.2 (+) , intron of ENSG00000228549.2 (+)	ENSG00000228549.2 (+)
1	94313129	94313214	+	chr1.trna9-ArgTCT	contained within ENSG00000260464.1 (+)	ENSG00000260464.1 (+)
1	143663558	143663632	-	chr1.trna125-AsnGTT	contained within ENSG00000223804.1 (-) , intron of ENSG00000223804.1 (-)	ENSG00000223804.1 (-)
1	143690028	143690102	+	chr1.trna10-AsnGTT	intron of ENSG00000223804.1 (-), intron of ENSG00000231734.4 (+)	ENSG00000231734.4 (+)
1	144301611	144301685	+	chr1.trna11-AsnGTT	intron of ENSG00000235398.4 (-)	ENSG00000235398.4 (-)
1	144308614	144308688	-	chr1.trna123-AsnGTT	intron of ENSG00000235398.4 (-)	ENSG00000235398.4 (-)
1	144481840	144481914	+	chr1.trna12-AsnGTT	intron of ENSG00000236943.2 (-)	ENSG00000236943.2 (-)
1	144488843	144488917	-	chr1.trna122-AsnGTT	intron of ENSG00000236943.2 (-)	ENSG00000236943.2 (-)
1	145379320	145379392	-	chr1.trna120-GlnCTG	intron of ENSG00000233396.3 (-)	ENSG00000233396.3 (-)
1	147851060	147851134	-	chr1.trna109-AsnGTT	contained within ENSG00000215863.2 (-)	ENSG00000215863.2 (-)
1	147877537	147877611	+	chr1.trna24-AsnGTT	intron of ENSG00000215863.2 (-)	ENSG00000215863.2 (-)
1	149608609	149608683	+	chr1.trna30-AsnGTT	intron of ENSG00000232151.5 (+)	ENSG00000232151.5 (+)
1	149615617	149615691	-	chr1.trna95-AsnGTT	intron of ENSG00000232151.5 (+)	ENSG00000232151.5 (+)
1	149664355	149664428	-	chr1.trna94-GluTTC	intron of ENSG00000234232.2 (-)	ENSG00000234232.2 (-)
1	149670057	149670131	-	chr1.trna93-AsnGTT	intron of ENSG00000234232.2 (-)	ENSG00000234232.2 (-)
1	149672905	149672977	-	chr1.trna92-PheGAA	intron of ENSG00000234232.2 (-)	ENSG00000234232.2 (-)
1	161574588	161574660	+	chr1.trna48-AspGTC	intron of ENSG00000273112.1 (+)	ENSG00000273112.1 (+)
14	23398910	23398983	+	chr14.trna7-ArgACG	contained within ENSG00000257285.1 (+)	ENSG00000257285.1 (+)
15	45490804	45490876	-	chr15.trna9-HisGTG	contained within ENSG00000259932.1 (-) , intron of ENSG00000259519.1 (+)	ENSG00000259932.1 (-)
15	45492611	45492683	-	chr15.trna8-HisGTG	contained within ENSG00000260035.1 (-)	ENSG00000260035.1 (-)
15	89878304	89878377	+	chr15.trna4-ArgTCG	contained within ENSG00000261441.1 (+)	ENSG00000261441.1 (+)
16	3207406	3207479	-	chr16.trna32-LysCTT	contained within ENSG00000261889.1 (-)	ENSG00000261889.1 (-)
16	3232635	3232707	-	chr16.trna29-ProAGG	intron of ENSG00000262521.1 (-)	ENSG00000262521.1 (-)
16	3239634	3239706	+	chr16.trna9-ProAGG	intron of ENSG00000262668.1 (+)	ENSG00000262668.1 (+)
16	3241501	3241574	+	chr16.trna10-LysCTT	intron of ENSG00000262668.1 (+)	ENSG00000262668.1 (+)
16	3241989	3242061	+	chr16.trna11-ProAGG	intron of ENSG00000262668.1 (+)	ENSG00000262668.1 (+)
16	3243918	3243991	+	chr16.trna12-ArgCCT	intron of ENSG00000262668.1 (+)	ENSG00000262668.1 (+)
16	3246153	3246226	+	chr16.trna13-LysCTT	intron of ENSG00000262668.1 (+)	ENSG00000262668.1 (+)
17	8124187	8124259	-	chr17.trna39-TrpCCA	contained within ENSG00000178977.3 (-)	ENSG00000178977.3 (-)
17	8124866	8124938	+	chr17.trna10-GlyTCC	intron of ENSG00000178977.3 (-)	ENSG00000178977.3 (-)
17	8125556	8125628	-	chr17.trna38-AspGTC	contained within ENSG00000178977.3 (-)	ENSG00000178977.3 (-)
17	8126151	8126223	-	chr17.trna37-ProCGG	contained within ENSG00000178977.3 (-)	ENSG00000178977.3 (-)
18	43299751	43299823	+	chr18.trna1-GluCTC	intron of ENSG00000267193.1 (-)	ENSG00000267193.1 (-)
18	55345854	55345926	+	chr18.trna2-GlyTCC	intron of ENSG00000267040.2 (+), intron of ENSG00000267787.1 (+)	ENSG00000267787.1 (+)
18	55346177	55346249	+	chr18.trna3-GlyTCC	intron of ENSG00000267040.2 (+), intron of ENSG00000267787.1 (+)	ENSG00000267787.1 (+)
2	30277568	30277641	+	chr2.trna4-LeuAAG	intron of ENSG00000233862.1 (-)	ENSG00000233862.1 (-)
2	71273488	71273561	-	chr2.trna25-GluCTC	intron of ENSG00000236469.1 (-)	ENSG00000236469.1 (-)
3	45730491	45730564	-	chr3.trna11-ArgACG	contained within ENSG00000230530.1 (-)	ENSG00000230530.1 (-)
4	124430005	124430077	-	chr4.trna3-CysGCA	intron of ENSG00000249125.1 (+), intron of ENSG00000251526.1 (+)	ENSG00000251526.1 (+)
5	141773988	141774060	-	chr5.trna22-AspGTC	intron of ENSG00000231185.2 (+)	ENSG00000231185.2 (+)
5	180618687	180618759	-	chr5.trna13-ThrTGT	contained within ENSG00000248473.1 (-)	ENSG00000248473.1 (-)
6	26687485	26687558	+	chr6.trna20-AlaAGC	contained within ENSG00000261584.1 (+)	ENSG00000261584.1 (+)
6	26988125	26988219	+	chr6.trna29-IleTAT	intron of ENSG00000224843.2 (+)	ENSG00000224843.2 (+)
6	28557156	28557228	+	chr6.trna64-GlnTTG	contained within ENSG00000246350.1 (+)	ENSG00000246350.1 (+)
6	28806221	28806293	-	chr6.trna102-AlaAGC	intron of ENSG00000225173.1 (-)	ENSG00000225173.1 (-)
6	58182679	58182752	-	chr6.trna91-AlaAGC	region overlaps with 93.243243243243242% of ENSG00000272541.1 (-)	ENSG00000272541.1 (-)
6	142578776	142578847	+	chr6.trna82-GlyGCC	intron of ENSG00000237494.1 (-)	ENSG00000237494.1 (-)
8	47740038	47740113	-	chr8.trna13-LeuTAA	intron of ENSG00000253314.1 (+)	ENSG00000253314.1 (+)
8	67025602	67025695	+	chr8.trna4-TyrGTA	contained within ENSG00000253190.2 (+) , intron of ENSG00000253190.2 (+)	ENSG00000253190.2 (+)
8	67026223	67026312	+	chr8.trna5-TyrGTA	intron of ENSG00000253190.2 (+)	ENSG00000253190.2 (+)
8	67026424	67026497	+	chr8.trna6-AlaAGC	intron of ENSG00000253190.2 (+)	ENSG00000253190.2 (+)
8	96281885	96281967	-	chr8.trna11-SerAGA	intron of ENSG00000253773.1 (+)	ENSG00000253773.1 (+)
X	3833271	3833345	-	chrX.trna5-IleGAT	intron of ENSG00000205663.5 (-)	ENSG00000205663.5 (-)
6	28831462	28831534	-	chr6.trna101-AlaAGC	intron of ENSG00000225595.2 (-)	ENSG00000225595.2 (-)
1	161492935	161493007	+	chr1.trna44-AspGTC	intron of ENSG00000273112.1 (+)	ENSG00000273112.1 (+)
1	161493637	161493708	-	chr1.trna68-GlyGCC	intron of ENSG00000273112.1 (+)	ENSG00000273112.1 (+)
1	149711798	149711872	-	chr1.trna89-AsnGTT	intron of ENSG00000234232.2 (-)	ENSG00000234232.2 (-)
1	161510031	161510105	+	chr1.trna47-AsnGTT	intron of ENSG00000273112.1 (+)	ENSG00000273112.1 (+)
1	149680210	149680281	-	chr1.trna91-GlyCCC	intron of ENSG00000234232.2 (-)	ENSG00000234232.2 (-)
1	161501915	161501987	+	chr1.trna46-AspGTC	intron of ENSG00000273112.1 (+)	ENSG00000273112.1 (+)
1	149684088	149684162	-	chr1.trna90-ValCAC	intron of ENSG00000234232.2 (-)	ENSG00000234232.2 (-)
1	161500903	161500975	+	chr1.trna45-GlyTCC	intron of ENSG00000273112.1 (+)	ENSG00000273112.1 (+)
1	161500132	161500215	-	chr1.trna67-LeuCAG	intron of ENSG00000273112.1 (+)	ENSG00000273112.1 (+)
X	3794842	3794916	-	chrX.trna6-IleGAT	intron of ENSG00000234449.2 (-)	ENSG00000234449.2 (-)
1	147483291	147483362	+	chr1.trna18-ArgCCT	contained within ENSG00000215859.4 (-)	ENSG00000215859.4 (-)

## Sheet: tRNAs harboring piRNAs
Supplementary Table S3c: tRNAs harboring piRNAs
Chromosome	Start	Stop	Strand	tRNA	Overlapping Features	Nearest Feature
1	7990339	7990409	-	chr1.trna137-Undet???	hsa_piR_004150 (-)	hsa_piR_004150 (-)
1	17216172	17216246	+	chr1.trna7-AsnGTT	hsa_piR_016239 (+)	hsa_piR_016239 (+)
1	94313129	94313214	+	chr1.trna9-ArgTCT	hsa_piR_022650 (+)	hsa_piR_022650 (+)
1	145395522	145395595	-	chr1.trna119-LysCTT	hsa_piR_016742 (-), hsa_piR_016945 (-), hsa_piR_019914 (-), hsa_piR_022628 (-)	hsa_piR_016742 (-)
1	145396881	145396953	-	chr1.trna118-HisGTG	region overlaps with 41.095890410958901% of hsa_piR_004987 (-)	hsa_piR_004987 (-)
1	145963304	145963376	+	chr1.trna15-GlnCTG	region overlaps with 9.5890410958904102% of hsa_piR_004281 (+)	hsa_piR_004281 (+)
1	149298555	149298628	-	chr1.trna98-ValCAC	hsa_piR_004308 (-), hsa_piR_016745 (-), hsa_piR_017724 (-)	hsa_piR_016745 (-)
1	153643726	153643798	+	chr1.trna32-MetCAT	hsa_piR_016926 (+), hsa_piR_016984 (+), hsa_piR_019752 (+)	hsa_piR_016984 (+)
1	161493637	161493708	-	chr1.trna68-GlyGCC	region overlaps with 29.166666666666668% of hsa_piR_000291 (-)	hsa_piR_000291 (-)
11	75946869	75946941	-	chr11.trna12-ProTGG	hsa_piR_020388 (-)	hsa_piR_020388 (-)
11	122430655	122430728	+	chr11.trna11-LysTTT	hsa_piR_019949 (+)	hsa_piR_019949 (+)
12	125406301	125406373	-	chr12.trna13-AlaTGC	hsa_piR_008033 (-), hsa_piR_020485 (-)	hsa_piR_020485 (-)
14	21093529	21093611	+	chr14.trna2-LeuTAG	hsa_piR_020541 (+)	hsa_piR_020541 (+)
14	21121258	21121352	-	chr14.trna19-TyrGTA	hsa_piR_004801 (-), hsa_piR_017295 (-)	hsa_piR_017295 (-)
14	23398910	23398983	+	chr14.trna7-ArgACG	hsa_piR_002468 (+)	hsa_piR_002468 (+)
14	74055529	74055602	-	chr14.trna12-LysTTT	hsa_piR_005660 (-)	hsa_piR_005660 (-)
14	102783429	102783503	+	chr14.trna10-IleAAT	hsa_piR_020364 (+)	hsa_piR_020364 (+)
15	80036997	80037070	+	chr15.trna3-CysGCA	hsa_piR_020498 (+)	hsa_piR_020498 (+)
17	8029064	8029135	+	chr17.trna5-GlyGCC	hsa_piR_009295 (+)	hsa_piR_009295 (+)
17	8130309	8130383	-	chr17.trna34-IleAAT	hsa_piR_021214 (-)	hsa_piR_021214 (-)
19	1383562	1383636	+	chr19.trna1-AsnGTT	hsa_piR_016240 (+), hsa_piR_016946 (+), hsa_piR_020809 (+), hsa_piR_021190 (+), region overlaps with 20.0% of hsa_piR_009502 (+)	hsa_piR_009502 (+)
19	45981860	45981946	-	chr19.trna8-SeC(e)TCA	hsa_piR_019912 (-)	hsa_piR_019912 (-)
2	27273650	27273739	+	chr2.trna2-TyrGTA	region overlaps with 31.111111111111111% of hsa_piR_005019 (+)	hsa_piR_005019 (+)
2	27274082	27274155	+	chr2.trna3-AlaAGC	hsa_piR_020496 (+)	hsa_piR_020496 (+)
2	157257659	157257730	-	chr2.trna19-GlyGCC	hsa_piR_001312 (-), hsa_piR_018570 (-), region overlaps with 43.055555555555557% of hsa_piR_000765 (-)	hsa_piR_000765 (-)
3	169490018	169490091	+	chr3.trna2-ValAAC	hsa_piR_004307 (+), hsa_piR_017723 (+)	hsa_piR_004307 (+)
4	124430005	124430077	-	chr4.trna3-CysGCA	hsa_piR_020499 (-)	hsa_piR_020499 (-)
5	180615416	180615489	-	chr5.trna15-ValAAC	hsa_piR_016970 (-), hsa_piR_020829 (-)	hsa_piR_020829 (-)
5	180618687	180618759	-	chr5.trna13-ThrTGT	hsa_piR_004993 (-)	hsa_piR_004993 (-)
6	18836402	18836474	+	chr6.trna1-GlnCTG	hsa_piR_020582 (+)	hsa_piR_020582 (+)
6	26327817	26327899	+	chr6.trna5-SerAGA	region overlaps with 31.325301204819279% of hsa_piR_015249 (+)	hsa_piR_015249 (+)
6	26556774	26556847	+	chr6.trna13-LysCTT	region overlaps with 43.243243243243242% of hsa_piR_000794 (+)	hsa_piR_000794 (+)
6	26569086	26569177	+	chr6.trna14-TyrGTA	hsa_piR_004800 (+)	hsa_piR_004800 (+)
6	26577332	26577421	+	chr6.trna16-TyrGTA	region overlaps with 31.111111111111111% of hsa_piR_005018 (+)	hsa_piR_005018 (+)
6	26721221	26721295	-	chr6.trna165-IleAAT	hsa_piR_020363 (-)	hsa_piR_020363 (-)
6	27198334	27198417	-	chr6.trna155-LeuTAA	hsa_piR_012443 (-)	hsa_piR_012443 (-)
6	27302769	27302842	-	chr6.trna149-LysTTT	hsa_piR_019951 (-)	hsa_piR_019951 (-)
6	27759135	27759207	-	chr6.trna131-GlnCTG	hsa_piR_020357 (-)	hsa_piR_020357 (-)
6	28574933	28575005	+	chr6.trna65-AlaAGC	hsa_piR_020500 (+)	hsa_piR_020500 (+)
6	28697092	28697164	+	chr6.trna70-AlaCGC	hsa_piR_020793 (+)	hsa_piR_020793 (+)
6	28710729	28710802	-	chr6.trna114-ArgCCG	hsa_piR_012734 (-)	hsa_piR_012734 (-)
6	28831462	28831534	-	chr6.trna101-AlaAGC	region overlaps with 43.835616438356162% of hsa_piR_020497 (-)	hsa_piR_020497 (-)
6	126101393	126101465	-	chr6.trna87-GluCTC	region overlaps with 42.465753424657535% of hsa_piR_017716 (-)	hsa_piR_017716 (-)
8	124169470	124169543	-	chr8.trna10-MetCAT	hsa_piR_016980 (-)	hsa_piR_016980 (-)
X	3756418	3756492	-	chrX.trna7-IleGAT	hsa_piR_020362 (-)	hsa_piR_020362 (-)

## Sheet: tRNAs harboring miRNAs
Supplementary Table S3d: tRNA harboring miRNAs
Chromosome	Start	Stop	Strand	tRNA	Overlapping Features	Nearest Feature
17	8090184	8090266	+	chr17.trna7-SerGCT	hsa-miR-4521, (+)	hsa-miR-4521 (+)
