# Supplementary material for: Genome-wide profiling of transfer RNAs and their role as novel prognostic markers for breast cancer
Source: Sci Rep. 2016 Sep 8;6:32843. doi: 10.1038/srep32843 (PMC5015097; doi:10.1038/srep32843)
Supplement: Supplementary Table S3 [file srep32843-s4.xls]

## Sheet: 5a.Correlation matrix for OS
Supplementary Table S5a: Correlation matrix for tRNAs associated with Overall Survival
tRNAs significant for OS	chr6.trna166-AlaAGC	chr12.trna8-AlaTGC	chr16.trna2-ArgCCT	chr9.trna4-ArgTCT	chr17.trna10-GlyTCC	chr14.trna2-LeuTAG	chr6.trna143-LysTTT	chr6.trna5-SerAGA	chr6.trna50-SerAGA	chr6.trna147-SerAGA	chr6.trna145-SerAGA	chr6.trna51-SerTGA	chr6.trna172-SerTGA	chr6.trna148-SerTGA
chr6.trna166-AlaAGC	1	0.56	-0.02	0.33	0.29	0.49	0.37	0.63	0.63	0.61	0.6	0.59	0.61	0.58
chr12.trna8-AlaTGC		1	-0.09	0.27	0.41	0.63	0.38	0.66	0.68	0.65	0.61	0.63	0.63	0.68
chr16.trna2-ArgCCT			1	0.15	0.34	0.13	0.19	0.11	0.07	0.18	0.06	0.12	0.04	0.11
chr9.trna4-ArgTCT				1	0.22	0.39	0.63	0.39	0.36	0.38	0.38	0.41	0.35	0.42
chr17.trna10-GlyTCC					1	0.4	0.21	0.5	0.51	0.52	0.52	0.5	0.48	0.49
chr14.trna2-LeuTAG						1	0.41	0.83	0.82	0.82	0.81	0.83	0.79	0.83
chr6.trna143-LysTTT							1	0.44	0.43	0.41	0.37	0.45	0.39	0.48
chr6.trna5-SerAGA								1	0.96	0.95	0.92	0.95	0.9	0.94
chr6.trna50-SerAGA									1	0.94	0.93	0.95	0.92	0.93
chr6.trna147-SerAGA										1	0.89	0.94	0.92	0.94
chr6.trna145-SerAGA											1	0.93	0.88	0.9
chr6.trna51-SerTGA												1	0.91	0.94
chr6.trna172-SerTGA													1	0.9
chr6.trna148-SerTGA														1
	indicates correlation > 0.8

## Sheet: 5b. Correlation matrix for RFS
Supplementary Table S5b: Correlation matrix for tRNAs associated with Recurrence Free Survival
tRNAs significant for RFS	chr6.trna166-AlaAGC	chr1.trna116-GluCTC	chr1.trna59-GluCTC	chr1.trna71-GluCTC	chr1.trna74-GluCTC	chr1.trna77-GluCTC	chr1.trna80-GluCTC	chr6.trna77-GluCTC	chr6.trna87-GluCTC	chr1.trna133-GlyCCC	chr2.trna19-GlyGCC	chr6.trna128-GlyGCC	chr1.trna118-HisGTG	chr6.trna152-ValCAC
chr6.trna166-AlaAGC	1	0.13	0.11	0.13	0.12	0.14	0.12	0.09	0.12	-0.08	-0.09	-0.09	0.11	0.02
chr1.trna116-GluCTC		1	0.98	0.97	0.97	0.96	0.97	0.97	0.97	0.61	0.62	0.61	0.67	0.51
chr1.trna59-GluCTC			1	0.97	0.97	0.97	0.97	0.98	0.97	0.62	0.63	0.62	0.67	0.51
chr1.trna71-GluCTC				1	0.96	0.97	0.97	0.97	0.97	0.61	0.61	0.61	0.68	0.52
chr1.trna74-GluCTC					1	0.97	0.97	0.97	0.95	0.62	0.62	0.62	0.62	0.48
chr1.trna77-GluCTC						1	0.97	0.97	0.95	0.64	0.65	0.64	0.65	0.5
chr1.trna80-GluCTC							1	0.97	0.97	0.62	0.63	0.62	0.66	0.52
chr6.trna77-GluCTC								1	0.95	0.64	0.65	0.64	0.66	0.5
chr6.trna87-GluCTC									1	0.64	0.65	0.64	0.65	0.47
chr1.trna133-GlyCCC										1	0.99	0.99	0.24	0.5
chr2.trna19-GlyGCC											1	0.99	0.67	0.5
chr6.trna128-GlyGCC												1	0.23	0.51
chr1.trna118-HisGTG													1	0.22
chr6.trna152-ValCAC														1
	indicates correlation > 0.8
