# Supplementary material for: Genome-wide profiling of transfer RNAs and their role as novel prognostic markers for breast cancer
Source: Sci Rep. 2016 Sep 8;6:32843. doi: 10.1038/srep32843 (PMC5015097; doi:10.1038/srep32843)
Supplement: Supplementary Table S4 [file srep32843-s5.xls]

## Sheet: Sheet1
Supplementary Table S6: Fold changes of tRNA isoacceptors
Amino acid carried by the tRNA	Ala	Arg	Asn	Asp	Cys	Gln	Glu	Gly	His	Ile	Leu	Lys	Met	Phe	Pro	Ser	Thr	Trp	Tyr	Val	Selenocysteine [SeC(e)]
Number of tRNAs profiled	42	33	36	20	32	34	41	35	11	24	44	41	20	15	25	27	22	8	16	37	3
Number of anticodons	3	5	2	1	2	2	2	3	1	3	5	2	1	1	3	5	3	1	1	3	1
Number of tRNAs retained after filtering	10	9	4	4	0	4	11	18	4	0	19	16	11	6	0	6	0	2	0	22	2
Number of anticodons seen in tRNAs retained after filtering	3	4	1	1		2	2	3	1		5	2	1	1		2		1		3	1
Fold changes of tRNA isoacceptors arising from different chromosomes	AGC - 1.86 (chr2), 1.15 (chr6), 1.65 (chr8)	TCT - 4.27 (chr1), 7.29 (chr17)	GTT - 2.51 (chr1), 2.65 (chr19), 2.72 (chr1), 3.15 (chr1)	GTC - 10.93 (chr12), 11.42 (chr6), 12.05 (chr6), 39.76 (chr12)		CTG - 2.47 (chr17), 2.94 (chr6), 3.78 (chr6)	CTC - 1.19 (chr1), 1.31 (chr1), 1.27 (chr1), 1.35 (chr1, chr6), 1.37 (chr1, chr6)	CCC - 1.81 (chr1), 2.52 (chr2), 2.83 (chr16)	GTG - 33.56 (chr15), 35.22 (chr1), 100.75 (chr1), 114.61 (chr6)		CAG - 2.69 (chr1), 2.44 (chr1), 2.61 (chr1), 2.36 (chr1), 2.47 (chr1), 2.29 (chr1), 2.54 (chr16), 2.45 (chr16), 2.49 (chr6)	CTT - 10.02 (chr1), 6.26 (chr14), 42.3 (chr15), 118.9 (chr16), 9.64 (chr16), 17.75 (chr16), 5215.67 (chr18), 9.69 (chr5), 17.94 (chr5), 14.79 (chr6)	CAT - 2.55 (chr1), 4.06 (chr16), 3.08 (chr17), 8.98 (chr6), 4.77 (chr6), 4.08 (chr6), 4.6 (chr6), 5.3 (chr6), 2.34 (chr6), 1.9 (chr6), 3.09 (chr8)	GAA - 15.79 (chr12), 11.06 (chr13), 13.69 (chr19), 18.72 (chr6), 60.82 (chr6), 12.94 (chr6)		TGA - 1.18 (chr10), 2.3 (chr6)		CCA - 1.04 (chr17), 1.76 (chr12)		CAC - -1.07 (chr6), 1.7 (chr1), 1.65 (chr1), 1.53 (chr1), 2.7 (chr19), 1.73 (chr5), 1.67 (chr5), 1.65 (chr5), 1.6 (chr5), 2.03 (chr6), 1.63 (chr6)	TCA - 1.54 (chr22), 18.15 (chr19)
	TGC - 1.14 (chr12), 1.17 (chr12), 1.16 (chr5), 1.14 (chr6)	CCG - 32.8 (chr16), 4.8 (chr17), 4.64 (chr6), 14.89 (chr6)				TTG - 1.84 (chr17)	TTC - 4.76 (chr15), 5.71 (chr13), 1.66 (chr13)	GCC - 2.49 (chr1), 2.57 (chr1), 2.59 (chr1), 2.55 (chr1), 1.88 (chr1), 1.79 (chr16), 1.89 (chr16), 1.96 (chr16), 1.84 (chr16, chr17), 1.99 (chr2, chr6), 2.81 (chr21)			CAA - 2.05 (chr1), 1.77 (chr6), 1.73 (chr6)	TTT - 3.64 (chr1), 4.1 (chr1), 4.07 (chr11), 2.07 (chr11), 3.63 (chr17), 4.1 (chr6)				AGA - 2.3 (chr6), 2.4 (chr6), 2.6 (chr6), 2.5 (chr6)				TAC - 7.08 (chr11), 17.17 (chrX)
	CGC - 1.12 (chr2, chr6)	CCT - 1.12 (chr16), 1.96 (chr7)						TCC - 21.58 (chr19)			AAG - 1.57 (chr14), 1.47 (chr16), 1.42 (chr5), 1.51 (chr5), 1.4 (chr6)									AAC - 1.76 (chr3, chr5), 1.66 (chr5, chr6), 9.57 (chr5), 1.75 (chr5), 1.81 (chr6), 1.79 (chr6), 1.69 (chr6)
		TCG - 2.84 (chr17)									TAG - 1.65 (chr16)
											TAA - 3.97 (chr6)
The isoacceptors identified for each amino acid and their corresponding fold changes are indicated. The origins of the isoacceptors on individual chromosomes are indicated in paranthesis.
